# Supplementary material for: N′-(4-Hy­droxy­benzyl­idene)-2-methyl­benzohydrazide
Source: Acta Crystallogr Sect E Struct Rep Online. 2010 Sep 4;66(Pt 10):o2482. doi: 10.1107/S1600536810035063 (PMC2983165; doi:10.1107/S1600536810035063)
Supplement: Supplementary file 1 [file e-66-o2482-sup1.cif]

##############################################################################
###                                                                        ###
###        Electronic paper (Acta Crystallographica Section E)             ###
###                                                                        ###
##############################################################################
#                                                                            #
# This CIF contains the data in a paper accepted for publication in Acta     #
# Crystallographica Section E. It conforms to the requirements of Notes      #
# for Authors for Section E, and has been peer reviewed under the auspices   #
# of the IUCr Commission on Journals.                                        #
#                                                                            #
# Full details of the Crystallographic Information File format               #
# are given in the paper "The Crystallographic Information File (CIF):       #
# a New Standard Archive File for Crystallography" by S. R. Hall, F. H.      #
# Allen and I. D. Brown [Acta Cryst. (1991), A47, 655-685].                  #
#                                                                            #
# The current version of the core CIF dictionary is obtainable from          #
# ftp://ftp.iucr.org/pub/cif_core.dic. The current version number is 2.4.    #
#                                                                            #
# Software is freely available for graphical display of the structure(s) in  #
# this CIF.  For information consult the CIF home page http://www.iucr.org/  #
# cif/home.html                                                              #
#                                                                            #
# This file may be used for bona fide research purposes within the           #
# scientific community so long as proper attribution is given to the journal # 
# article from which it was obtained.                                        #
#                                                                            #
##############################################################################
                                             
data_global
_audit_creation_method     'form.cif (version 2.0)'
_journal_data_validation_number     ?
_journal_date_recd_electronic     2010-08-27
_journal_date_accepted     2010-08-31
_journal_name_full     'Acta Crystallographica, Section E'
_journal_year     2010
_journal_volume     66
_journal_issue     10
_journal_page_first     o2482
_journal_page_last     o2482
_journal_paper_category     QO
_journal_coeditor_code     CI5176
_publ_contact_author_name     'Chun-Bao Tang'
_publ_contact_author_address
;
Department of Chemistry
Jiaying University
Meizhou 514015
People's Republic of China
;
_publ_contact_author_email     tangchunbao@yahoo.com.cn
_publ_contact_author_fax     ?
_publ_contact_author_phone     ?
_publ_section_title
;
<i>N</i>'-(4-Hydroxybenzylidene)-2-methylbenzohydrazide
;
loop_
    _publ_author_name
    _publ_author_address
    'Chun-Bao Tang'
;
Department of Chemistry
Jiaying University
Meizhou 514015
People's Republic of China
;
data_I
_audit_creation_method     SHELXL-97
_chemical_name_systematic
;
<i>N</i>'-(4-Hydroxybenzylidene)-2-methylbenzohydrazide
;
_chemical_name_common     ?
_chemical_formula_moiety     'C15 H14 N2 O2'
_chemical_formula_sum     'C15 H14 N2 O2'
_chemical_formula_iupac     'C15 H14 N2 O2'
_chemical_formula_weight     254.28
_chemical_melting_point     ?
_symmetry_cell_setting     orthorhombic
_symmetry_space_group_name_H-M     'P 21 21 21'
_symmetry_space_group_name_Hall     'P 2ac 2ab'
loop_
    _symmetry_equiv_pos_as_xyz
    'x, y, z'
    '-x+1/2, -y, z+1/2'
    '-x, y+1/2, -z+1/2'
    'x+1/2, -y+1/2, -z'
_cell_length_a     7.6900(15)
_cell_length_b     11.701(2)
_cell_length_c     14.471(3)
_cell_angle_alpha     90.00
_cell_angle_beta     90.00
_cell_angle_gamma     90.00
_cell_volume     1302.1(4)
_cell_formula_units_Z     4
_cell_measurement_reflns_used     4917
_cell_measurement_theta_min     2.2
_cell_measurement_theta_max     27.1
_cell_measurement_temperature     298(2)
_exptl_crystal_description     Block
_exptl_crystal_colour     colourless
_exptl_crystal_size_max     0.20
_exptl_crystal_size_mid     0.20
_exptl_crystal_size_min     0.18
_exptl_crystal_density_diffrn     1.297
_exptl_crystal_density_meas     ?
_exptl_crystal_density_method     'not measured'
_exptl_crystal_F_000     536
_exptl_absorpt_coefficient_mu     0.088
_exptl_absorpt_correction_type     multi-scan
_exptl_absorpt_process_details     '(SADABS; Sheldrick, 1996)'
_exptl_absorpt_correction_T_min     0.9827
_exptl_absorpt_correction_T_max     0.9844
_exptl_special_details     ?
_diffrn_ambient_temperature     298(2)
_diffrn_radiation_type     MoK\a
_diffrn_radiation_wavelength     0.71073
_diffrn_radiation_source     'fine-focus sealed tube'
_diffrn_radiation_monochromator     graphite
_diffrn_measurement_device_type     'Bruker SMART CCD area-detector'
_diffrn_measurement_method     '\w scans'
_diffrn_detector_area_resol_mean     ?
_diffrn_reflns_number     10755
_diffrn_reflns_av_R_equivalents     0.0240
_diffrn_reflns_av_sigmaI/netI     0.0157
_diffrn_reflns_theta_min     2.24
_diffrn_reflns_theta_max     27.00
_diffrn_reflns_theta_full     27.00
_diffrn_measured_fraction_theta_max     0.995
_diffrn_measured_fraction_theta_full     0.995
_diffrn_reflns_limit_h_min     -9
_diffrn_reflns_limit_h_max     9
_diffrn_reflns_limit_k_min     -14
_diffrn_reflns_limit_k_max     14
_diffrn_reflns_limit_l_min     -18
_diffrn_reflns_limit_l_max     18
_diffrn_standards_number     0
_diffrn_standards_interval_count     .
_diffrn_standards_interval_time     .
_diffrn_standards_decay_%     ?
_refine_special_details
;
 Refinement of F^2^ against ALL reflections.  The weighted R-factor wR and
 goodness of fit S are based on F^2^, conventional R-factors R are based
 on F, with F set to zero for negative F^2^. The threshold expression of
 F^2^ > 2sigma(F^2^) is used only for calculating R-factors(gt) etc. and is
 not relevant to the choice of reflections for refinement.  R-factors based
 on F^2^ are statistically about twice as large as those based on F, and R-
 factors based on ALL data will be even larger.
;
_reflns_number_total     1634
_reflns_number_gt     1502
_reflns_threshold_expression     I>2\s(I)
_refine_ls_structure_factor_coef     Fsqd
_refine_ls_matrix_type     full
_refine_ls_R_factor_all     0.0396
_refine_ls_R_factor_gt     0.0363
_refine_ls_wR_factor_gt     0.0975
_refine_ls_wR_factor_ref     0.1007
_refine_ls_goodness_of_fit_ref     1.118
_refine_ls_restrained_S_all     1.118
_refine_ls_number_reflns     1634
_refine_ls_number_parameters     177
_refine_ls_number_restraints     1
_refine_ls_hydrogen_treatment     mixed
_refine_ls_weighting_scheme     calc
_refine_ls_weighting_details
         'calc w=1/[\s^2^(Fo^2^)+(0.0604P)^2^+0.1042P] where P=(Fo^2^+2Fc^2^)/3'
_atom_sites_solution_hydrogens     geom
_atom_sites_solution_primary     direct
_atom_sites_solution_secondary     difmap
_refine_ls_shift/su_max     0.001
_refine_ls_shift/su_max_lt     0.001
_refine_ls_shift/su_mean     0.000
_refine_diff_density_max     0.149
_refine_diff_density_min     -0.228
_refine_ls_extinction_method     none
_refine_ls_extinction_coef     ?
loop_
    _atom_type_symbol
    _atom_type_description
    _atom_type_scat_dispersion_real
    _atom_type_scat_dispersion_imag
    _atom_type_scat_source
    'C' 'C' 0.0033 0.0016
                         'International Tables Vol C Tables 4.2.6.8 and 6.1.1.4'
    'H' 'H' 0.0000 0.0000
                         'International Tables Vol C Tables 4.2.6.8 and 6.1.1.4'
    'N' 'N' 0.0061 0.0033
                         'International Tables Vol C Tables 4.2.6.8 and 6.1.1.4'
    'O' 'O' 0.0106 0.0060
                         'International Tables Vol C Tables 4.2.6.8 and 6.1.1.4'
_computing_data_collection     'SMART (Bruker, 2002)'
_computing_cell_refinement     'SAINT (Bruker, 2002)'
_computing_data_reduction     'SAINT (Bruker, 2002)'
_computing_structure_solution     'SHELXS97 (Sheldrick, 2008)'
_computing_structure_refinement     'SHELXL97 (Sheldrick, 2008)'
_computing_molecular_graphics     'SHELXTL (Sheldrick, 2008)'
_computing_publication_material     'SHELXTL (Sheldrick, 2008)'
loop_
    _atom_site_type_symbol
    _atom_site_label
    _atom_site_fract_x
    _atom_site_fract_y
    _atom_site_fract_z
    _atom_site_U_iso_or_equiv
    _atom_site_adp_type
    _atom_site_calc_flag
    _atom_site_refinement_flags
    _atom_site_occupancy
    _atom_site_disorder_assembly
    _atom_site_disorder_group
    N N1 0.1045(2) 0.76789(13) 0.47260(10) 0.0442(4) Uani d . 1 . .
    N N2 0.1260(2) 0.70443(13) 0.55210(10) 0.0433(4) Uani d D 1 . .
    O O1 0.1276(2) 1.15917(11) 0.16838(8) 0.0439(3) Uani d . 1 . .
    H H1 0.0660 1.1323 0.1275 0.066 Uiso calc R 1 . .
    O O2 0.0277(2) 0.54745(11) 0.47842(8) 0.0480(4) Uani d . 1 . .
    C C1 0.1310(2) 0.94736(15) 0.39752(11) 0.0369(4) Uani d . 1 . .
    C C2 0.0694(2) 0.90743(16) 0.31255(12) 0.0397(4) Uani d . 1 . .
    H H2A 0.0288 0.8328 0.3080 0.048 Uiso calc R 1 . .
    C C3 0.0675(2) 0.97611(15) 0.23590(12) 0.0391(4) Uani d . 1 . .
    H H3 0.0264 0.9482 0.1799 0.047 Uiso calc R 1 . .
    C C4 0.1276(2) 1.08777(15) 0.24249(11) 0.0345(4) Uani d . 1 . .
    C C5 0.1884(3) 1.12934(16) 0.32573(13) 0.0416(4) Uani d . 1 . .
    H H5 0.2283 1.2042 0.3300 0.050 Uiso calc R 1 . .
    C C6 0.1899(3) 1.05962(16) 0.40250(12) 0.0427(4) Uani d . 1 . .
    H H6 0.2309 1.0880 0.4584 0.051 Uiso calc R 1 . .
    C C7 0.1410(3) 0.87360(15) 0.47796(12) 0.0402(4) Uani d . 1 . .
    H H7 0.1747 0.9043 0.5345 0.048 Uiso calc R 1 . .
    C C8 0.0859(2) 0.59215(15) 0.54852(11) 0.0375(4) Uani d . 1 . .
    C C9 0.1113(2) 0.52835(15) 0.63685(12) 0.0389(4) Uani d . 1 . .
    C C10 0.1715(3) 0.41533(17) 0.63644(15) 0.0483(5) Uani d . 1 . .
    C C11 0.1871(3) 0.3609(2) 0.7213(2) 0.0631(7) Uani d . 1 . .
    H H11 0.2286 0.2863 0.7229 0.076 Uiso calc R 1 . .
    C C12 0.1439(3) 0.4126(3) 0.80218(18) 0.0703(8) Uani d . 1 . .
    H H12 0.1559 0.3732 0.8576 0.084 Uiso calc R 1 . .
    C C13 0.0828(3) 0.5227(2) 0.80235(14) 0.0649(7) Uani d . 1 . .
    H H13 0.0519 0.5579 0.8576 0.078 Uiso calc R 1 . .
    C C14 0.0678(3) 0.5808(2) 0.71959(13) 0.0498(5) Uani d . 1 . .
    H H14 0.0280 0.6559 0.7194 0.060 Uiso calc R 1 . .
    C C15 0.2224(4) 0.3530(2) 0.5498(2) 0.0763(8) Uani d . 1 . .
    H H15A 0.1196 0.3306 0.5167 0.114 Uiso calc R 1 . .
    H H15B 0.2886 0.2863 0.5656 0.114 Uiso calc R 1 . .
    H H15C 0.2915 0.4024 0.5116 0.114 Uiso calc R 1 . .
    H H2 0.190(3) 0.733(2) 0.5994(13) 0.080 Uiso d D 1 . .
loop_
    _atom_site_aniso_label
    _atom_site_aniso_U_11
    _atom_site_aniso_U_22
    _atom_site_aniso_U_33
    _atom_site_aniso_U_12
    _atom_site_aniso_U_13
    _atom_site_aniso_U_23
    N1 0.0618(10) 0.0404(8) 0.0303(7) -0.0046(8) -0.0064(7) 0.0072(6)
    N2 0.0622(10) 0.0384(8) 0.0294(7) -0.0076(8) -0.0103(7) 0.0068(6)
    O1 0.0610(8) 0.0385(6) 0.0322(6) -0.0012(6) -0.0033(6) 0.0082(5)
    O2 0.0697(9) 0.0413(7) 0.0329(6) -0.0064(7) -0.0078(6) -0.0010(6)
    C1 0.0426(9) 0.0353(8) 0.0327(8) 0.0014(8) -0.0021(7) 0.0036(7)
    C2 0.0499(10) 0.0322(8) 0.0371(9) -0.0036(8) -0.0030(8) 0.0023(7)
    C3 0.0485(10) 0.0373(9) 0.0316(8) 0.0001(8) -0.0038(7) -0.0014(7)
    C4 0.0380(8) 0.0335(8) 0.0319(8) 0.0054(7) 0.0010(7) 0.0054(7)
    C5 0.0537(11) 0.0304(8) 0.0407(9) -0.0019(8) -0.0045(8) 0.0012(7)
    C6 0.0566(11) 0.0393(9) 0.0322(8) -0.0018(9) -0.0088(8) -0.0008(8)
    C7 0.0504(10) 0.0396(9) 0.0305(8) -0.0009(8) -0.0039(8) 0.0016(8)
    C8 0.0437(9) 0.0370(8) 0.0317(8) -0.0007(8) -0.0010(7) 0.0020(7)
    C9 0.0414(9) 0.0390(9) 0.0361(8) -0.0069(8) -0.0055(8) 0.0068(7)
    C10 0.0468(11) 0.0388(9) 0.0592(12) -0.0054(8) -0.0076(9) 0.0087(9)
    C11 0.0553(13) 0.0510(12) 0.0831(17) -0.0073(10) -0.0172(13) 0.0303(13)
    C12 0.0643(14) 0.0870(18) 0.0594(14) -0.0195(15) -0.0179(11) 0.0431(14)
    C13 0.0711(15) 0.0877(19) 0.0361(10) -0.0117(14) -0.0034(10) 0.0141(11)
    C14 0.0590(12) 0.0541(11) 0.0364(9) -0.0040(10) -0.0023(9) 0.0065(9)
    C15 0.092(2) 0.0484(12) 0.0880(18) 0.0146(14) -0.0047(17) -0.0092(14)
_geom_special_details
;
 All esds (except the esd in the dihedral angle between two l.s. planes)
 are estimated using the full covariance matrix.  The cell esds are taken
 into account individually in the estimation of esds in distances, angles
 and torsion angles; correlations between esds in cell parameters are only
 used when they are defined by crystal symmetry.  An approximate (isotropic)
 treatment of cell esds is used for estimating esds involving l.s. planes.
;
loop_
    _geom_bond_atom_site_label_1
    _geom_bond_atom_site_label_2
    _geom_bond_site_symmetry_2
    _geom_bond_distance
    _geom_bond_publ_flag
    N1 C7 . 1.271(2) ?
    N1 N2 . 1.379(2) ?
    N2 C8 . 1.350(2) ?
    N2 H2 . 0.907(10) ?
    O1 C4 . 1.3594(19) ?
    O1 H1 . 0.82 ?
    O2 C8 . 1.226(2) ?
    C1 C6 . 1.391(3) ?
    C1 C2 . 1.398(2) ?
    C1 C7 . 1.451(2) ?
    C2 C3 . 1.370(2) ?
    C2 H2A . 0.93 ?
    C3 C4 . 1.389(3) ?
    C3 H3 . 0.93 ?
    C4 C5 . 1.381(2) ?
    C5 C6 . 1.378(2) ?
    C5 H5 . 0.93 ?
    C6 H6 . 0.93 ?
    C7 H7 . 0.93 ?
    C8 C9 . 1.493(2) ?
    C9 C14 . 1.387(3) ?
    C9 C10 . 1.401(3) ?
    C10 C11 . 1.389(3) ?
    C10 C15 . 1.503(3) ?
    C11 C12 . 1.358(4) ?
    C11 H11 . 0.93 ?
    C12 C13 . 1.371(4) ?
    C12 H12 . 0.93 ?
    C13 C14 . 1.382(3) ?
    C13 H13 . 0.93 ?
    C14 H14 . 0.93 ?
    C15 H15A . 0.96 ?
    C15 H15B . 0.96 ?
    C15 H15C . 0.96 ?
loop_
    _geom_angle_atom_site_label_1
    _geom_angle_atom_site_label_2
    _geom_angle_atom_site_label_3
    _geom_angle_site_symmetry_1
    _geom_angle_site_symmetry_3
    _geom_angle
    _geom_angle_publ_flag
    C7 N1 N2 . . 116.54(15) ?
    C8 N2 N1 . . 117.68(14) ?
    C8 N2 H2 . . 120.6(17) ?
    N1 N2 H2 . . 119.9(17) ?
    C4 O1 H1 . . 109.5 ?
    C6 C1 C2 . . 118.12(15) ?
    C6 C1 C7 . . 120.18(16) ?
    C2 C1 C7 . . 121.65(16) ?
    C3 C2 C1 . . 121.31(16) ?
    C3 C2 H2A . . 119.3 ?
    C1 C2 H2A . . 119.3 ?
    C2 C3 C4 . . 119.52(16) ?
    C2 C3 H3 . . 120.2 ?
    C4 C3 H3 . . 120.2 ?
    O1 C4 C5 . . 118.15(16) ?
    O1 C4 C3 . . 121.59(15) ?
    C5 C4 C3 . . 120.26(15) ?
    C6 C5 C4 . . 119.83(16) ?
    C6 C5 H5 . . 120.1 ?
    C4 C5 H5 . . 120.1 ?
    C5 C6 C1 . . 120.96(16) ?
    C5 C6 H6 . . 119.5 ?
    C1 C6 H6 . . 119.5 ?
    N1 C7 C1 . . 121.21(16) ?
    N1 C7 H7 . . 119.4 ?
    C1 C7 H7 . . 119.4 ?
    O2 C8 N2 . . 122.01(15) ?
    O2 C8 C9 . . 122.87(16) ?
    N2 C8 C9 . . 115.07(15) ?
    C14 C9 C10 . . 120.08(17) ?
    C14 C9 C8 . . 119.10(17) ?
    C10 C9 C8 . . 120.77(17) ?
    C11 C10 C9 . . 117.2(2) ?
    C11 C10 C15 . . 119.6(2) ?
    C9 C10 C15 . . 123.19(19) ?
    C12 C11 C10 . . 122.5(2) ?
    C12 C11 H11 . . 118.8 ?
    C10 C11 H11 . . 118.8 ?
    C11 C12 C13 . . 120.2(2) ?
    C11 C12 H12 . . 119.9 ?
    C13 C12 H12 . . 119.9 ?
    C12 C13 C14 . . 119.3(2) ?
    C12 C13 H13 . . 120.3 ?
    C14 C13 H13 . . 120.3 ?
    C13 C14 C9 . . 120.7(2) ?
    C13 C14 H14 . . 119.7 ?
    C9 C14 H14 . . 119.7 ?
    C10 C15 H15A . . 109.5 ?
    C10 C15 H15B . . 109.5 ?
    H15A C15 H15B . . 109.5 ?
    C10 C15 H15C . . 109.5 ?
    H15A C15 H15C . . 109.5 ?
    H15B C15 H15C . . 109.5 ?
loop_
    _geom_hbond_atom_site_label_D
    _geom_hbond_atom_site_label_H
    _geom_hbond_atom_site_label_A
    _geom_hbond_site_symmetry_A
    _geom_hbond_distance_DH
    _geom_hbond_distance_HA
    _geom_hbond_distance_DA
    _geom_hbond_angle_DHA
    O1 H1 O2 3 0.82 1.96 2.7657(18) 166
    O1 H1 N1 3 0.82 2.52 2.995(2) 118
    N2 H2 O1 2_575 0.910(10)
                           2.140(10)
                                   2.995(2) 158(2)
