# Supplementary material for: N′-(4-Hy­droxy­benzyl­idene)-2-methyl­benzohydrazide
Source: Acta Crystallogr Sect E Struct Rep Online. 2010 Sep 4;66(Pt 10):o2482. doi: 10.1107/S1600536810035063 (PMC2983165; doi:10.1107/S1600536810035063)
Supplement: Supplementary file 2 [file e-66-o2482-Isup2.hkl]

# 
# h,k,l, Fc-squared, Fo-squared, sigma(Fo-squared) and status flag 
# 
data_I
_shelx_title ' A in P2(1)2(1)2(1)' 
_shelx_refln_list_code          4 
_shelx_F_calc_maximum      153.37 
_exptl_crystal_F_000       536.00 
_reflns_d_resolution_high  0.7828 
 
loop_ 
 _symmetry_equiv_pos_as_xyz 
 'x, y, z' 
 '-x+1/2, -y, z+1/2' 
 '-x, y+1/2, -z+1/2' 
 'x+1/2, -y+1/2, -z' 
 
_cell_length_a     7.6900 
_cell_length_b    11.7010 
_cell_length_c    14.4710 
_cell_angle_alpha  90.000 
_cell_angle_beta   90.000 
_cell_angle_gamma  90.000 
 
_shelx_F_squared_multiplier     1.000 
 
loop_ 
 _refln_index_h 
 _refln_index_k 
 _refln_index_l 
 _refln_F_squared_calc 
 _refln_F_squared_meas 
 _refln_F_squared_sigma 
 _refln_observed_status 
   2   0   0       22.41       28.37      1.60 o 
   4   0   0     4941.70     5266.12     67.22 o 
   6   0   0        8.10        7.48      1.41 o 
   8   0   0        0.06        0.94      1.15 o 
   1   1   0       36.40       32.96      0.53 o 
   2   1   0      262.99      253.63      3.53 o 
   3   1   0       83.04       94.36      1.29 o 
   4   1   0     2156.42     2251.18     20.74 o 
   5   1   0      165.95      158.84      2.16 o 
   6   1   0       45.39       46.63      1.54 o 
   7   1   0        1.05        0.50      0.58 o 
   8   1   0        9.19       10.48      1.08 o 
   9   1   0        7.61        6.12      1.52 o 
   0   2   0     8902.77     8489.21    225.46 o 
   1   2   0      949.87      988.26      8.46 o 
   2   2   0     1839.13     1885.77     17.21 o 
   3   2   0      222.78      248.39      2.75 o 
   4   2   0        6.78        9.65      0.62 o 
   5   2   0      117.79      128.83      2.03 o 
   6   2   0       10.06       10.00      0.74 o 
   7   2   0        5.33        4.41      0.94 o 
   8   2   0       17.51       15.38      1.24 o 
   9   2   0       19.76       21.39      2.25 o 
   1   3   0        0.67        1.27      0.12 o 
   2   3   0      171.67      164.05      1.83 o 
   3   3   0     1013.91     1025.70     10.71 o 
   4   3   0     2855.76     3022.04     27.66 o 
   5   3   0       18.99       21.77      0.87 o 
   6   3   0       53.58       46.71      1.57 o 
   7   3   0       20.83       19.99      1.24 o 
   8   3   0        9.25        8.17      1.03 o 
   9   3   0        4.96        3.69      1.46 o 
   0   4   0     3028.22     2949.90     37.85 o 
   1   4   0      191.56      180.48      2.28 o 
   2   4   0     1477.97     1598.79     14.82 o 
   3   4   0      552.19      590.56      5.52 o 
   4   4   0       23.20       27.16      0.72 o 
   5   4   0       40.19       37.50      1.02 o 
   6   4   0      144.65      135.22      2.62 o 
   7   4   0       90.32       88.72      2.69 o 
   8   4   0       14.63       14.37      1.24 o 
   9   4   0        8.05        9.90      2.60 o 
   1   5   0       95.03      108.34      1.64 o 
   2   5   0     3592.57     3897.42     32.72 o 
   3   5   0        5.28        6.39      0.41 o 
   4   5   0      338.15      353.12      3.71 o 
   5   5   0       58.75       57.10      1.29 o 
   6   5   0        1.53        0.47      0.70 o 
   7   5   0       16.45       13.81      1.34 o 
   8   5   0       18.19       15.74      1.50 o 
   0   6   0     1041.30     1287.60     17.08 o 
   1   6   0      404.64      426.90      4.94 o 
   2   6   0       70.42       55.71      1.21 o 
   3   6   0       25.24       30.38      0.87 o 
   4   6   0       83.30       94.85      1.68 o 
   5   6   0       34.96       36.88      1.22 o 
   6   6   0        0.75        0.26      0.45 o 
   7   6   0        2.02        2.50      0.91 o 
   8   6   0        3.31        2.25      0.93 o 
   1   7   0        7.90        7.24      0.59 o 
   2   7   0       76.55       89.59      2.71 o 
   3   7   0      188.00      197.02      2.93 o 
   4   7   0        2.36        3.76      0.72 o 
   5   7   0       10.27       10.29      0.96 o 
   6   7   0        0.07        0.36      0.55 o 
   7   7   0        8.31        7.51      0.95 o 
   8   7   0       14.55       14.01      1.51 o 
   0   8   0       56.81       62.04      2.27 o 
   1   8   0       87.06       77.35      1.86 o 
   2   8   0      109.36      110.77      1.99 o 
   3   8   0        1.21        1.03      0.40 o 
   4   8   0        0.33       -0.15      0.38 o 
   5   8   0        0.06       -0.09      0.47 o 
   6   8   0        1.76        2.87      0.70 o 
   7   8   0        7.21        8.14      1.00 o 
   8   8   0        5.38        6.79      1.43 o 
   1   9   0       18.66       18.35      1.17 o 
   2   9   0       33.23       25.90      1.20 o 
   3   9   0        0.60        2.18      0.73 o 
   4   9   0        2.78        1.87      0.70 o 
   5   9   0       64.13       57.94      2.47 o 
   6   9   0       62.19       55.08      1.97 o 
   7   9   0        4.08        4.11      0.89 o 
   0  10   0       71.31       68.99      4.18 o 
   1  10   0       46.69       41.26      1.52 o 
   2  10   0       16.42       11.45      0.97 o 
   3  10   0        0.87        0.43      0.55 o 
   4  10   0       28.77       29.19      1.70 o 
   5  10   0       24.44       23.16      1.63 o 
   6  10   0       20.13       19.21      1.66 o 
   7  10   0        0.18       -0.09      0.89 o 
   1  11   0       57.54       50.72      1.79 o 
   2  11   0      306.54      280.70      4.87 o 
   3  11   0        7.47        8.15      1.11 o 
   4  11   0        0.01       -0.14      0.71 o 
   5  11   0       51.40       46.37      2.24 o 
   6  11   0       14.71       10.68      1.38 o 
   0  12   0        0.54        0.01      1.52 o 
   1  12   0        1.37        0.51      0.64 o 
   2  12   0        5.17        2.82      0.78 o 
   3  12   0       28.62       24.56      1.52 o 
   4  12   0       10.07        8.91      1.28 o 
   5  12   0       22.87       25.28      1.93 o 
   1  13   0        0.48        0.38      0.65 o 
   2  13   0        2.92        1.44      0.73 o 
   3  13   0       37.82       36.59      2.29 o 
   4  13   0        8.24       10.31      1.39 o 
   0  14   0       12.26       13.23      1.81 o 
   1  14   0        1.45        1.60      0.75 o 
   2  14   0       32.28       36.98      1.93 o 
   1   0   1      109.20      111.06      1.18 o 
   2   0   1    14259.10    12970.38    246.11 o 
   3   0   1        7.62        7.52      0.35 o 
   4   0   1        9.35        9.66      1.04 o 
   5   0   1       13.69       14.27      0.60 o 
   6   0   1        1.54        0.80      0.42 o 
   7   0   1        5.33        5.80      0.80 o 
   8   0   1        1.88        1.16      0.72 o 
   9   0   1        0.92        0.63      0.89 o 
   0   1   1     5181.95     4965.04     62.62 o 
   1   1   1      815.54      862.53      5.90 o 
   2   1   1    23522.01    20007.98    221.96 o 
   3   1   1      869.64      860.04      5.79 o 
   4   1   1     1501.51     1509.08     10.00 o 
   5   1   1       17.52       16.22      0.49 o 
   6   1   1       34.61       36.77      0.95 o 
   7   1   1       27.76       24.88      0.93 o 
   8   1   1       50.56       50.48      1.33 o 
   9   1   1        2.61        3.08      0.73 o 
   0   2   1     2890.55     2966.42     24.87 o 
   1   2   1      669.61      678.62      4.49 o 
   2   2   1     4759.21     4834.39     29.52 o 
   3   2   1       59.06       67.70      0.73 o 
   4   2   1      141.43      136.75      1.43 o 
   5   2   1      156.30      157.94      1.82 o 
   6   2   1      424.29      417.63      4.00 o 
   7   2   1        4.16        4.00      0.52 o 
   8   2   1       10.49       11.46      0.79 o 
   9   2   1       13.34       14.93      1.09 o 
   0   3   1       80.90       80.36      0.91 o 
   1   3   1       11.12       14.70      0.25 o 
   2   3   1     1609.32     1600.12     10.89 o 
   3   3   1      367.26      381.92      2.72 o 
   4   3   1      523.61      538.97      3.77 o 
   5   3   1       21.01       21.10      0.53 o 
   6   3   1       10.06       10.59      0.63 o 
   7   3   1       25.83       25.76      1.04 o 
   8   3   1       17.93       16.19      0.97 o 
   9   3   1        2.06        2.84      0.73 o 
   0   4   1     1131.31     1226.59     11.36 o 
   1   4   1      310.67      311.62      2.30 o 
   2   4   1      442.28      481.11      3.43 o 
   3   4   1       81.43       85.13      0.90 o 
   4   4   1      101.77      107.07      1.12 o 
   5   4   1      217.82      204.41      2.20 o 
   6   4   1      249.21      235.58      3.38 o 
   7   4   1       10.39       11.36      0.83 o 
   8   4   1       10.63        9.37      0.82 o 
   9   4   1       19.47       18.54      1.50 o 
   0   5   1     1276.50     1431.06     13.27 o 
   1   5   1       88.21       98.77      0.96 o 
   2   5   1      596.88      674.74      4.70 o 
   3   5   1      274.51      267.95      2.11 o 
   4   5   1       83.82       82.75      1.04 o 
   5   5   1       22.16       24.03      0.62 o 
   6   5   1       33.83       30.55      0.75 o 
   7   5   1       30.71       32.03      1.05 o 
   8   5   1       16.18       17.62      1.66 o 
   9   5   1        7.57        8.37      1.56 o 
   0   6   1     1922.04     2114.40     19.46 o 
   1   6   1      419.55      466.68      3.56 o 
   2   6   1      627.01      682.33      4.85 o 
   3   6   1       15.95       14.99      0.48 o 
   4   6   1      223.20      219.21      2.15 o 
   5   6   1        0.28        0.72      0.34 o 
   6   6   1        2.11        3.54      0.44 o 
   7   6   1        2.87        2.08      0.48 o 
   8   6   1        2.70        2.54      0.79 o 
   0   7   1        9.20       10.26      0.51 o 
   1   7   1       80.62       81.45      1.06 o 
   2   7   1       41.45       49.42      0.85 o 
   3   7   1       41.26       41.88      0.79 o 
   4   7   1       43.73       46.45      0.93 o 
   5   7   1       20.70       19.00      0.75 o 
   6   7   1       44.26       43.88      1.09 o 
   7   7   1        6.75        6.97      0.65 o 
   8   7   1        9.77       10.95      1.09 o 
   0   8   1        0.43        2.56      0.47 o 
   1   8   1       38.43       34.92      0.86 o 
   2   8   1        6.66        6.89      0.44 o 
   3   8   1        6.19        5.58      0.41 o 
   4   8   1       24.06       20.26      0.74 o 
   5   8   1        7.26        9.46      0.62 o 
   6   8   1       10.47       12.50      0.91 o 
   7   8   1       14.90       15.37      0.97 o 
   8   8   1       10.83       11.31      1.16 o 
   0   9   1        0.00        0.14      0.38 o 
   1   9   1       75.60       70.61      1.31 o 
   2   9   1        4.13        2.76      0.40 o 
   3   9   1       15.77       14.21      0.71 o 
   4   9   1       14.26       14.04      0.75 o 
   5   9   1       11.67       10.93      0.72 o 
   6   9   1       25.45       24.56      1.03 o 
   7   9   1        0.91        1.08      0.51 o 
   0  10   1       87.28       73.02      2.01 o 
   1  10   1       22.97       21.00      0.83 o 
   2  10   1        5.71        5.49      0.53 o 
   3  10   1       33.77       30.41      1.08 o 
   4  10   1      103.88       92.67      2.02 o 
   5  10   1        0.21       -0.08      0.49 o 
   6  10   1       11.16       11.45      0.96 o 
   7  10   1        9.99       11.52      1.25 o 
   0  11   1       35.54       32.78      1.49 o 
   1  11   1       18.62       15.65      0.82 o 
   2  11   1       26.02       27.58      1.02 o 
   3  11   1      135.61      120.13      2.06 o 
   4  11   1       51.55       51.15      1.57 o 
   5  11   1       19.60       18.70      1.15 o 
   6  11   1        4.03        4.46      0.79 o 
   0  12   1      140.76      126.04      3.02 o 
   1  12   1       37.85       33.04      1.13 o 
   2  12   1       44.84       41.68      1.25 o 
   3  12   1       26.71       32.02      1.28 o 
   4  12   1        3.95        2.80      0.97 o 
   5  12   1       29.04       32.47      1.46 o 
   0  13   1        0.67        0.52      0.63 o 
   1  13   1        2.98        3.19      0.57 o 
   2  13   1       29.53       27.40      1.17 o 
   3  13   1       18.92       18.82      1.12 o 
   4  13   1        1.89        3.96      0.75 o 
   0  14   1        5.90        6.02      0.98 o 
   1  14   1       14.63       17.62      1.10 o 
   2  14   1        9.27       12.04      0.89 o 
   3  14   1        0.86        2.91      1.60 o 
   0   0   2      508.28      498.05      6.64 o 
   1   0   2      108.80       96.28      1.10 o 
   2   0   2       74.17       59.93      1.42 o 
   3   0   2       66.29       59.91      0.83 o 
   4   0   2       79.92       79.03      2.32 o 
   5   0   2       19.99       18.30      0.80 o 
   6   0   2        9.02       10.13      0.90 o 
   7   0   2       37.94       42.39      2.47 o 
   8   0   2       59.02       64.26      2.52 o 
   9   0   2        0.05        0.81      0.88 o 
   0   1   2     6837.24     6535.40     98.83 o 
   1   1   2      201.12      216.63      1.70 o 
   2   1   2     6299.44     6349.70     42.18 o 
   3   1   2      247.97      259.77      2.10 o 
   4   1   2      302.01      304.80      2.35 o 
   5   1   2      233.13      215.23      2.29 o 
   6   1   2      219.25      220.36      2.45 o 
   7   1   2        6.81        6.68      0.59 o 
   8   1   2       10.28       10.97      0.95 o 
   9   1   2        0.03        0.31      0.60 o 
   0   2   2     3250.91     3288.93     29.67 o 
   1   2   2      728.82      749.82      5.16 o 
   2   2   2     1328.77     1345.16      8.79 o 
   3   2   2      340.63      353.55      2.79 o 
   4   2   2     1562.71     1589.94     10.11 o 
   5   2   2       75.84       71.01      1.06 o 
   6   2   2      493.53      462.38      8.55 o 
   7   2   2       31.55       29.43      0.99 o 
   8   2   2        1.69        0.76      0.59 o 
   9   2   2       11.08       11.67      1.03 o 
   0   3   2      180.36      177.68      1.91 o 
   1   3   2      365.87      389.01      2.72 o 
   2   3   2       77.77       74.59      0.76 o 
   3   3   2        5.03        4.28      0.23 o 
   4   3   2      671.32      676.10      4.81 o 
   5   3   2       39.65       40.86      0.76 o 
   6   3   2       38.09       35.62      1.19 o 
   7   3   2       62.49       61.44      1.61 o 
   8   3   2       63.17       60.35      1.74 o 
   9   3   2        2.75        4.08      0.85 o 
   0   4   2      885.87      906.20      7.89 o 
   1   4   2      626.13      624.09      4.27 o 
   2   4   2       32.35       24.26      0.41 o 
   3   4   2      124.04      125.49      1.21 o 
   4   4   2      194.06      214.91      2.12 o 
   5   4   2       30.01       28.19      0.66 o 
   6   4   2       66.86       58.05      1.16 o 
   7   4   2       11.74       11.75      1.05 o 
   8   4   2        9.68        7.15      0.86 o 
   9   4   2        2.54        2.45      0.92 o 
   0   5   2      390.03      399.73      3.78 o 
   1   5   2      117.16      122.49      1.19 o 
   2   5   2       74.97       76.61      0.87 o 
   3   5   2      115.67      117.67      1.19 o 
   4   5   2       57.06       49.59      0.81 o 
   5   5   2       36.07       34.61      0.76 o 
   6   5   2        9.58       10.11      0.65 o 
   7   5   2       30.45       32.91      1.54 o 
   8   5   2       51.67       49.78      2.49 o 
   9   5   2       10.14       11.01      1.74 o 
   0   6   2      109.30      109.92      1.46 o 
   1   6   2      637.20      659.53      4.88 o 
   2   6   2      136.09      159.73      1.50 o 
   3   6   2       57.94       61.64      0.85 o 
   4   6   2       42.15       39.95      0.84 o 
   5   6   2       49.37       48.89      0.99 o 
   6   6   2       50.47       51.14      1.16 o 
   7   6   2       28.12       29.40      1.14 o 
   8   6   2        3.81        2.82      1.30 o 
   0   7   2      564.23      624.95      6.98 o 
   1   7   2        8.91        7.71      0.40 o 
   2   7   2      310.26      321.84      2.81 o 
   3   7   2       30.27       28.73      0.67 o 
   4   7   2      169.89      164.29      1.94 o 
   5   7   2       17.86       17.56      0.73 o 
   6   7   2       17.62       17.31      0.80 o 
   7   7   2        2.03        1.13      0.50 o 
   8   7   2        3.87        4.59      1.03 o 
   0   8   2       33.46       28.31      1.11 o 
   1   8   2        5.23        5.16      0.43 o 
   2   8   2        0.86        1.46      0.29 o 
   3   8   2       78.73       72.66      1.11 o 
   4   8   2       87.20       84.28      1.35 o 
   5   8   2        9.92       10.40      0.64 o 
   6   8   2       63.39       61.35      1.34 o 
   7   8   2        0.14        0.89      0.55 o 
   8   8   2       14.91       16.18      1.45 o 
   0   9   2       44.17       42.09      2.19 o 
   1   9   2       13.24       12.70      0.65 o 
   2   9   2       35.66       30.54      0.89 o 
   3   9   2        6.16        7.48      0.58 o 
   4   9   2       18.57       17.87      0.77 o 
   5   9   2        7.80        8.74      0.63 o 
   6   9   2       30.67       31.13      1.06 o 
   7   9   2        0.72        0.26      0.61 o 
   0  10   2       78.54       70.49      2.24 o 
   1  10   2       20.05       16.95      0.79 o 
   2  10   2       17.39       16.12      0.78 o 
   3  10   2       20.98       21.14      1.02 o 
   4  10   2       19.60       20.08      0.99 o 
   5  10   2       13.84       14.05      0.97 o 
   6  10   2        5.76        5.27      0.77 o 
   7  10   2        2.49        2.54      0.91 o 
   0  11   2       15.80       17.21      1.20 o 
   1  11   2      109.55      103.22      1.83 o 
   2  11   2       53.54       52.10      1.30 o 
   3  11   2      120.46      114.74      2.16 o 
   4  11   2       36.54       39.15      1.42 o 
   5  11   2       37.19       37.70      1.47 o 
   6  11   2        4.40        3.45      0.73 o 
   0  12   2      150.26      140.97      3.25 o 
   1  12   2       91.05       80.96      1.76 o 
   2  12   2       25.67       22.31      1.02 o 
   3  12   2        2.16        2.00      0.58 o 
   4  12   2       32.88       33.07      1.43 o 
   5  12   2       38.16       34.14      1.93 o 
   0  13   2        0.48        0.88      0.97 o 
   1  13   2        0.42       -0.18      0.44 o 
   2  13   2       21.29       20.17      1.04 o 
   3  13   2        9.63       12.87      1.47 o 
   4  13   2       19.65       23.11      1.36 o 
   0  14   2        0.00        0.95      0.73 o 
   1  14   2        3.75        3.81      0.62 o 
   2  14   2       12.26       12.59      1.17 o 
   3  14   2        0.82        0.44      1.03 o 
   1   0   3        1.75        0.42      0.12 o 
   2   0   3     2387.81     2342.71     21.33 o 
   3   0   3        2.96        2.22      0.27 o 
   4   0   3      455.31      431.94      4.52 o 
   5   0   3      184.40      184.00      2.77 o 
   6   0   3      247.74      241.17      3.53 o 
   7   0   3        4.99        5.42      0.98 o 
   8   0   3        2.06        0.86      0.95 o 
   9   0   3        3.77        3.85      1.12 o 
   0   1   3      646.13      683.52      6.59 o 
   1   1   3      560.88      620.14      4.15 o 
   2   1   3       57.28       59.77      0.69 o 
   3   1   3      430.77      439.10      3.66 o 
   4   1   3      496.62      524.40      4.02 o 
   5   1   3       36.43       38.94      0.79 o 
   6   1   3       69.69       67.32      1.14 o 
   7   1   3       30.93       28.73      1.19 o 
   8   1   3        6.49        6.74      0.82 o 
   9   1   3        7.56        5.91      0.87 o 
   0   2   3      144.40      135.29      1.52 o 
   1   2   3       36.41       35.76      0.42 o 
   2   2   3      853.76      928.85      6.19 o 
   3   2   3      667.30      657.79      4.81 o 
   4   2   3      928.92      955.52      7.58 o 
   5   2   3       66.21       67.46      1.03 o 
   6   2   3      158.17      142.24      1.77 o 
   7   2   3       11.45       10.28      0.77 o 
   8   2   3       68.71       63.00      1.78 o 
   9   2   3        0.21        0.72      0.69 o 
   0   3   3       45.96       43.50      0.82 o 
   1   3   3      597.56      609.29      4.34 o 
   2   3   3       93.46       89.47      0.88 o 
   3   3   3       30.81       35.08      0.56 o 
   4   3   3      558.63      571.59      4.39 o 
   5   3   3       61.58       60.57      0.99 o 
   6   3   3      142.78      134.91      1.91 o 
   7   3   3       23.18       24.68      1.03 o 
   8   3   3       25.59       22.46      1.22 o 
   9   3   3       38.19       40.51      1.99 o 
   0   4   3      602.86      624.44      6.04 o 
   1   4   3        4.90        3.74      0.19 o 
   2   4   3       28.00       27.97      0.46 o 
   3   4   3        2.10        2.88      0.22 o 
   4   4   3      120.28      122.33      1.37 o 
   5   4   3      141.91      136.04      1.56 o 
   6   4   3      166.53      157.35      2.05 o 
   7   4   3       19.54       23.75      1.13 o 
   8   4   3       74.38       70.62      2.09 o 
   9   4   3        5.84        7.55      1.38 o 
   0   5   3      850.96      866.31      7.68 o 
   1   5   3       99.35      108.06      1.03 o 
   2   5   3      549.28      556.63      3.98 o 
   3   5   3      113.23      123.29      1.25 o 
   4   5   3       24.90       28.12      0.63 o 
   5   5   3       56.04       50.53      0.91 o 
   6   5   3       66.26       66.24      1.35 o 
   7   5   3       18.09       17.71      1.17 o 
   8   5   3        2.67        3.91      0.91 o 
   9   5   3        6.71        8.21      1.80 o 
   0   6   3       22.66       23.08      0.67 o 
   1   6   3      109.82      111.72      1.05 o 
   2   6   3      114.77      122.36      1.36 o 
   3   6   3       14.49       14.18      0.46 o 
   4   6   3       68.94       64.08      1.14 o 
   5   6   3        9.87        9.47      0.60 o 
   6   6   3       15.52       16.27      0.86 o 
   7   6   3       28.57       26.04      1.56 o 
   8   6   3       52.79       56.45      2.52 o 
   0   7   3       57.33       73.98      2.60 o 
   1   7   3      252.91      251.91      3.04 o 
   2   7   3      316.52      306.46      3.21 o 
   3   7   3        9.95        9.63      0.45 o 
   4   7   3      265.17      259.76      2.82 o 
   5   7   3       41.30       40.76      0.96 o 
   6   7   3        2.83        2.00      0.53 o 
   7   7   3       20.71       21.94      1.19 o 
   8   7   3       12.14       14.62      1.40 o 
   0   8   3      294.88      302.31      4.70 o 
   1   8   3        2.38        1.91      0.34 o 
   2   8   3       31.42       34.41      0.79 o 
   3   8   3       18.36       15.94      0.59 o 
   4   8   3       22.71       24.59      0.93 o 
   5   8   3       11.61       13.42      0.71 o 
   6   8   3       28.36       27.08      1.13 o 
   7   8   3        5.26        5.35      0.77 o 
   8   8   3        3.03        3.59      0.73 o 
   0   9   3       66.62       63.18      1.79 o 
   1   9   3        5.54        5.07      0.50 o 
   2   9   3       43.54       38.16      1.01 o 
   3   9   3       25.84       24.65      0.92 o 
   4   9   3       50.60       47.32      1.13 o 
   5   9   3        8.29        8.77      0.69 o 
   6   9   3        0.69        0.07      0.43 o 
   7   9   3        6.60        7.59      0.90 o 
   0  10   3       29.08       25.62      1.30 o 
   1  10   3      418.69      404.65      4.32 o 
   2  10   3       31.90       34.08      1.04 o 
   3  10   3      115.33      109.50      2.44 o 
   4  10   3       22.08       26.06      1.08 o 
   5  10   3       36.53       40.77      1.32 o 
   6  10   3       17.78       17.13      1.18 o 
   7  10   3        5.95        7.29      2.10 o 
   0  11   3       91.47       90.34      2.57 o 
   1  11   3       43.17       36.70      1.11 o 
   2  11   3       63.44       62.71      1.89 o 
   3  11   3       76.66       78.92      1.77 o 
   4  11   3       21.13       23.69      1.45 o 
   5  11   3       71.29       73.21      1.96 o 
   6  11   3       25.98       27.09      1.79 o 
   0  12   3        0.40       -0.19      0.57 o 
   1  12   3       21.21       18.26      0.94 o 
   2  12   3       12.86       13.75      0.86 o 
   3  12   3       18.13       16.07      0.98 o 
   4  12   3       13.51       11.27      0.96 o 
   5  12   3        6.34        6.76      0.87 o 
   0  13   3       88.81       89.44      2.64 o 
   1  13   3       27.56       27.45      1.21 o 
   2  13   3        3.93        1.76      0.57 o 
   3  13   3       23.98       24.73      1.48 o 
   4  13   3        3.69        4.15      1.11 o 
   0  14   3        3.53        2.67      0.81 o 
   1  14   3       24.66       29.00      1.26 o 
   2  14   3        0.03       -0.28      0.77 o 
   3  14   3        0.14        1.16      1.02 o 
   0   0   4     3442.19     3431.82     43.75 o 
   1   0   4       64.64       56.36      0.92 o 
   2   0   4     1356.09     1459.54     13.50 o 
   3   0   4       34.16       31.10      0.64 o 
   4   0   4        8.96        9.54      0.63 o 
   5   0   4       69.77       73.29      1.73 o 
   6   0   4       61.38       61.63      1.78 o 
   7   0   4        2.80        3.22      0.72 o 
   8   0   4        0.45        1.14      0.85 o 
   9   0   4       14.08       13.78      1.63 o 
   0   1   4     1915.60     1833.31     16.71 o 
   1   1   4      236.17      215.12      1.61 o 
   2   1   4     1063.88     1095.12      7.57 o 
   3   1   4       92.56       94.53      1.01 o 
   4   1   4      625.80      652.40      4.89 o 
   5   1   4      120.65      123.32      1.59 o 
   6   1   4        8.12        7.41      0.57 o 
   7   1   4       34.58       33.75      1.16 o 
   8   1   4       35.65       33.50      1.42 o 
   9   1   4        1.04        0.55      0.76 o 
   0   2   4       52.10       56.77      0.84 o 
   1   2   4      126.64      144.51      1.49 o 
   2   2   4      703.44      763.33      5.39 o 
   3   2   4      404.31      403.81      3.30 o 
   4   2   4      360.73      375.55      3.37 o 
   5   2   4       14.37       15.11      0.59 o 
   6   2   4        9.95        9.12      0.66 o 
   7   2   4       15.60       17.28      1.01 o 
   8   2   4       13.50       11.34      1.07 o 
   9   2   4        3.76        3.95      0.83 o 
   0   3   4      292.53      292.99      3.06 o 
   1   3   4      233.35      241.26      1.85 o 
   2   3   4        1.05        1.48      0.13 o 
   3   3   4       30.57       29.70      0.57 o 
   4   3   4      159.26      146.18      2.37 o 
   5   3   4       28.60       30.23      0.73 o 
   6   3   4      249.00      242.29      3.33 o 
   7   3   4       65.51       60.97      1.50 o 
   8   3   4       59.10       63.60      1.84 o 
   9   3   4        5.77        5.81      0.89 o 
   0   4   4       28.79       34.31      0.68 o 
   1   4   4     1119.56     1238.56      8.59 o 
   2   4   4      354.85      382.05      2.85 o 
   3   4   4       23.23       23.81      0.47 o 
   4   4   4       43.70       46.54      0.83 o 
   5   4   4       68.11       71.31      1.07 o 
   6   4   4       19.21       20.07      0.83 o 
   7   4   4       24.64       24.66      1.06 o 
   8   4   4       19.11       19.28      1.56 o 
   9   4   4        8.07       11.58      1.79 o 
   0   5   4      582.49      695.68      6.81 o 
   1   5   4      291.19      303.38      2.25 o 
   2   5   4       55.87       49.27      0.82 o 
   3   5   4       68.03       67.84      1.27 o 
   4   5   4       49.80       49.41      0.84 o 
   5   5   4      202.56      203.33      2.17 o 
   6   5   4      236.46      229.27      3.06 o 
   7   5   4       23.05       22.26      1.27 o 
   8   5   4        9.92       10.02      1.96 o 
   0   6   4      113.56      100.86      1.37 o 
   1   6   4       80.63       84.41      0.92 o 
   2   6   4      174.14      149.32      2.16 o 
   3   6   4      129.46      127.41      1.53 o 
   4   6   4      171.53      167.21      1.89 o 
   5   6   4       41.89       40.06      0.97 o 
   6   6   4       79.21       83.86      2.09 o 
   7   6   4       47.11       47.84      1.72 o 
   8   6   4       34.49       39.26      2.30 o 
   0   7   4       30.59       30.95      0.84 o 
   1   7   4       19.11       16.85      0.47 o 
   2   7   4       81.95       74.19      1.15 o 
   3   7   4      188.12      184.87      3.09 o 
   4   7   4       54.91       53.99      1.11 o 
   5   7   4       23.85       27.89      1.24 o 
   6   7   4       49.31       51.07      1.93 o 
   7   7   4       14.79       15.22      1.09 o 
   8   7   4        4.71        3.77      0.85 o 
   0   8   4      147.53      144.33      2.74 o 
   1   8   4      177.83      171.00      1.92 o 
   2   8   4      136.99      134.74      1.68 o 
   3   8   4      171.99      165.61      1.98 o 
   4   8   4       60.66       64.31      1.28 o 
   5   8   4       25.43       25.66      0.86 o 
   6   8   4       29.73       31.98      1.24 o 
   7   8   4        8.91        9.83      0.96 o 
   8   8   4        2.93        3.81      1.10 o 
   0   9   4        3.65        5.18      0.73 o 
   1   9   4      305.13      299.84      3.37 o 
   2   9   4       59.97       55.41      1.18 o 
   3   9   4       85.92       88.41      1.63 o 
   4   9   4       29.85       29.93      0.95 o 
   5   9   4       16.95       17.04      0.83 o 
   6   9   4        8.62        7.25      0.76 o 
   7   9   4        2.16        2.80      0.71 o 
   0  10   4       48.77       55.99      1.82 o 
   1  10   4      424.67      426.45      4.51 o 
   2  10   4      246.84      242.75      3.55 o 
   3  10   4      286.84      280.14      3.44 o 
   4  10   4       94.38       93.03      1.80 o 
   5  10   4       41.28       40.26      1.49 o 
   6  10   4        2.09        1.80      0.74 o 
   0  11   4        1.70        3.20      0.73 o 
   1  11   4       44.95       44.33      1.88 o 
   2  11   4        2.44        2.00      0.46 o 
   3  11   4       27.49       26.97      1.13 o 
   4  11   4        7.91        9.49      0.81 o 
   5  11   4       20.74       22.02      1.42 o 
   6  11   4        6.14        6.12      1.56 o 
   0  12   4        1.30        0.91      0.71 o 
   1  12   4        7.90        8.00      0.74 o 
   2  12   4        0.37        1.05      0.50 o 
   3  12   4       28.48       32.33      1.28 o 
   4  12   4        8.51        8.89      0.84 o 
   5  12   4       15.91       18.11      2.19 o 
   0  13   4       12.59       13.87      1.26 o 
   1  13   4       27.61       27.27      1.16 o 
   2  13   4        1.54        2.07      0.56 o 
   3  13   4        0.04        0.45      0.54 o 
   4  13   4        4.90        7.26      1.26 o 
   0  14   4        0.13        0.44      0.72 o 
   1  14   4        4.19        5.36      0.67 o 
   2  14   4       28.70       27.22      1.99 o 
   1   0   5       43.95       59.49      1.18 o 
   2   0   5      177.39      219.98      4.16 o 
   3   0   5      102.03      100.41      1.37 o 
   4   0   5      169.17      170.12      2.49 o 
   5   0   5       17.85       20.26      1.03 o 
   6   0   5      192.61      181.47      3.41 o 
   7   0   5       36.89       37.01      1.80 o 
   8   0   5        0.06       -1.08      0.72 o 
   9   0   5        0.61        1.47      1.09 o 
   0   1   5     1289.68     1333.57     12.33 o 
   1   1   5      539.44      567.68      3.90 o 
   2   1   5      327.11      346.21      2.79 o 
   3   1   5      144.40      131.86      1.43 o 
   4   1   5      200.74      202.14      2.09 o 
   5   1   5       58.18       57.26      1.15 o 
   6   1   5        2.25        1.92      0.46 o 
   7   1   5        1.36        1.07      0.49 o 
   8   1   5        9.25       10.60      1.03 o 
   9   1   5        0.62        0.42      0.76 o 
   0   2   5      715.18      718.23      6.88 o 
   1   2   5     1274.88     1377.08      9.03 o 
   2   2   5     1041.87     1104.91      7.36 o 
   3   2   5      148.34      161.67      1.53 o 
   4   2   5      446.78      445.10      3.89 o 
   5   2   5        8.77        8.50      0.58 o 
   6   2   5       39.81       43.32      1.11 o 
   7   2   5       22.45       25.22      1.07 o 
   8   2   5        8.64        8.06      0.96 o 
   9   2   5        2.36        2.37      0.86 o 
   0   3   5     1022.96     1024.76      9.67 o 
   1   3   5      203.79      233.15      1.84 o 
   2   3   5      198.35      211.71      1.74 o 
   3   3   5      135.14      148.33      1.48 o 
   4   3   5        9.80       12.40      0.45 o 
   5   3   5       30.12       30.35      0.92 o 
   6   3   5       26.06       26.81      1.06 o 
   7   3   5       10.31        8.79      0.79 o 
   8   3   5        9.68        7.87      0.87 o 
   9   3   5        3.78        4.43      1.02 o 
   0   4   5      822.34      921.03      8.81 o 
   1   4   5     1285.03     1362.17      9.02 o 
   2   4   5      371.11      435.70      3.08 o 
   3   4   5      260.30      263.33      2.30 o 
   4   4   5      184.63      178.26      1.80 o 
   5   4   5       35.93       36.85      1.02 o 
   6   4   5       21.09       22.35      0.89 o 
   7   4   5       71.38       71.30      1.80 o 
   8   4   5       68.94       69.51      2.04 o 
   0   5   5      172.90      153.69      1.96 o 
   1   5   5      591.67      629.27      4.66 o 
   2   5   5        7.48        8.13      0.42 o 
   3   5   5      107.69      102.66      1.50 o 
   4   5   5      183.29      181.96      1.87 o 
   5   5   5      146.29      141.73      1.87 o 
   6   5   5       35.47       37.68      1.35 o 
   7   5   5        5.75        5.26      0.91 o 
   8   5   5       42.13       38.95      1.68 o 
   0   6   5        3.45        3.99      0.37 o 
   1   6   5       40.36       38.73      0.58 o 
   2   6   5       74.08       75.04      0.99 o 
   3   6   5      417.95      406.98      3.57 o 
   4   6   5      398.07      394.01      3.57 o 
   5   6   5       20.45       18.95      0.89 o 
   6   6   5        8.85        9.40      0.83 o 
   7   6   5       68.63       69.24      2.07 o 
   8   6   5       11.42       11.68      1.69 o 
   0   7   5      191.59      159.14      3.29 o 
   1   7   5      115.79      109.51      1.21 o 
   2   7   5      200.63      196.68      2.31 o 
   3   7   5      235.84      223.35      2.48 o 
   4   7   5      205.33      193.18      2.34 o 
   5   7   5       37.77       39.93      1.27 o 
   6   7   5      109.49      111.38      2.87 o 
   7   7   5        5.80        6.34      1.06 o 
   8   7   5        9.48       10.22      1.94 o 
   0   8   5      156.80      147.48      2.52 o 
   1   8   5       25.77       24.08      0.72 o 
   2   8   5      203.30      203.99      2.28 o 
   3   8   5       17.24       14.61      0.64 o 
   4   8   5      147.56      141.01      2.08 o 
   5   8   5      104.22      103.64      1.99 o 
   6   8   5       16.22       16.54      1.22 o 
   7   8   5        1.55        2.58      0.76 o 
   0   9   5      333.58      324.85      5.08 o 
   1   9   5     1339.19     1357.38     11.01 o 
   2   9   5      227.73      227.88      2.68 o 
   3   9   5      435.14      445.70      4.41 o 
   4   9   5       42.04       42.55      1.11 o 
   5   9   5       17.50       17.69      0.94 o 
   6   9   5       31.27       36.84      1.50 o 
   7   9   5        5.90        7.18      0.92 o 
   0  10   5        3.09        3.00      0.72 o 
   1  10   5       48.80       45.09      1.19 o 
   2  10   5       14.92       15.70      0.84 o 
   3  10   5       67.26       66.37      1.49 o 
   4  10   5        4.38        4.57      0.76 o 
   5  10   5       29.22       29.32      1.57 o 
   6  10   5        3.49        4.10      0.97 o 
   0  11   5       96.62       91.64      2.46 o 
   1  11   5       20.58       19.81      0.92 o 
   2  11   5        8.20        9.08      0.78 o 
   3  11   5        3.03        2.37      0.53 o 
   4  11   5       21.98       21.66      1.27 o 
   5  11   5       10.60       12.88      1.20 o 
   6  11   5        2.63        1.64      1.79 o 
   0  12   5        0.00        0.11      0.58 o 
   1  12   5       17.76       19.56      0.97 o 
   2  12   5        6.10        5.81      0.72 o 
   3  12   5       55.94       59.73      1.65 o 
   4  12   5       53.35       57.24      1.86 o 
   5  12   5       11.66       10.51      2.68 o 
   0  13   5       13.25       13.58      1.25 o 
   1  13   5       17.76       18.47      1.03 o 
   2  13   5        2.58        3.04      0.66 o 
   3  13   5        9.32       13.19      1.29 o 
   4  13   5       14.44       15.10      3.09 o 
   0  14   5        5.52        7.15      1.59 o 
   1  14   5       17.65       23.89      1.48 o 
   2  14   5       12.58       14.62      1.56 o 
   0   0   6      895.76      939.38     12.57 o 
   1   0   6       23.81       22.11      0.52 o 
   2   0   6      152.59      134.15      1.93 o 
   3   0   6      174.96      177.93      2.70 o 
   4   0   6        9.48        7.33      0.67 o 
   5   0   6       15.30       13.77      0.93 o 
   6   0   6        6.24        7.96      0.86 o 
   7   0   6        1.98        1.40      0.85 o 
   8   0   6        1.88        3.28      1.00 o 
   9   0   6        4.53        3.84      1.14 o 
   0   1   6      302.26      358.41      4.07 o 
   1   1   6       80.86       89.04      0.96 o 
   2   1   6       89.35       92.73      1.06 o 
   3   1   6      104.68      112.22      1.15 o 
   4   1   6       75.94       77.57      1.38 o 
   5   1   6        7.87        8.61      0.63 o 
   6   1   6       50.19       46.88      1.51 o 
   7   1   6        4.12        3.15      0.52 o 
   8   1   6       13.67       14.04      1.06 o 
   9   1   6        6.78        7.24      1.05 o 
   0   2   6      123.43      137.82      1.73 o 
   1   2   6      109.38      124.46      1.13 o 
   2   2   6      799.69      873.38      5.94 o 
   3   2   6        3.14        5.04      0.27 o 
   4   2   6      173.89      167.04      2.43 o 
   5   2   6       50.72       51.73      1.15 o 
   6   2   6       48.38       49.27      1.23 o 
   7   2   6        0.76        1.77      0.50 o 
   8   2   6        1.05        1.07      0.60 o 
   9   2   6        3.19        3.85      1.02 o 
   0   3   6     5570.06     6235.15     56.06 o 
   1   3   6     2267.83     2525.50     16.34 o 
   2   3   6       29.12       28.21      0.68 o 
   3   3   6      562.20      602.34      4.56 o 
   4   3   6      120.64      127.34      2.17 o 
   5   3   6       59.11       56.24      1.26 o 
   6   3   6        9.18       10.17      0.67 o 
   7   3   6        1.92        1.98      0.51 o 
   8   3   6        1.48        1.56      0.63 o 
   9   3   6        2.54        0.37      1.74 o 
   0   4   6      253.82      298.58      3.30 o 
   1   4   6       60.61       63.74      0.79 o 
   2   4   6       45.04       45.95      0.66 o 
   3   4   6      378.74      379.32      4.75 o 
   4   4   6      100.27       93.81      1.94 o 
   5   4   6       52.49       50.44      1.14 o 
   6   4   6       63.11       66.68      1.53 o 
   7   4   6       23.78       25.26      1.13 o 
   8   4   6        4.61        4.30      0.78 o 
   0   5   6       97.37      105.35      1.54 o 
   1   5   6       26.61       27.16      0.51 o 
   2   5   6      368.52      369.80      4.12 o 
   3   5   6      153.07      149.07      1.58 o 
   4   5   6        6.17        7.15      0.60 o 
   5   5   6      102.32      103.35      2.05 o 
   6   5   6      141.26      132.98      2.25 o 
   7   5   6       13.63       15.93      1.33 o 
   8   5   6       16.19       18.18      1.46 o 
   0   6   6      116.26      114.23      1.69 o 
   1   6   6      168.64      160.76      1.46 o 
   2   6   6       57.87       52.51      0.79 o 
   3   6   6      203.44      210.27      2.32 o 
   4   6   6      234.10      243.05      2.69 o 
   5   6   6       65.72       66.54      2.33 o 
   6   6   6        6.60        7.95      0.80 o 
   7   6   6       19.02       19.20      1.33 o 
   8   6   6       18.59       20.74      1.46 o 
   0   7   6       15.16       15.43      0.70 o 
   1   7   6      379.92      352.43      2.86 o 
   2   7   6      395.30      376.91      3.20 o 
   3   7   6       11.33       12.82      0.60 o 
   4   7   6       45.09       44.57      1.15 o 
   5   7   6      180.15      171.97      2.65 o 
   6   7   6      198.31      192.55      3.22 o 
   7   7   6       13.37       15.33      1.83 o 
   8   7   6        0.43       -1.25      1.70 o 
   0   8   6       66.59       71.05      1.70 o 
   1   8   6      986.74      978.36      7.33 o 
   2   8   6     1174.26     1172.61     10.15 o 
   3   8   6      173.89      181.16      2.25 o 
   4   8   6      105.93      109.91      1.87 o 
   5   8   6      140.51      142.72      2.43 o 
   6   8   6        3.11        4.09      0.83 o 
   7   8   6       13.24       15.37      1.42 o 
   0   9   6      262.73      257.59      3.91 o 
   1   9   6      343.06      344.04      3.57 o 
   2   9   6       23.93       23.91      0.94 o 
   3   9   6      135.93      139.83      2.02 o 
   4   9   6       28.63       28.32      1.15 o 
   5   9   6       11.54       11.95      0.90 o 
   6   9   6        2.53        4.23      0.77 o 
   7   9   6        3.46        4.01      1.02 o 
   0  10   6       47.19       44.72      1.68 o 
   1  10   6       70.39       68.03      1.37 o 
   2  10   6      118.15      112.82      1.94 o 
   3  10   6       72.54       73.48      1.58 o 
   4  10   6       17.55       18.94      1.08 o 
   5  10   6       10.00       11.15      0.99 o 
   6  10   6        7.16        9.83      1.25 o 
   0  11   6        0.29        0.22      0.55 o 
   1  11   6       17.01       18.46      0.90 o 
   2  11   6      108.51      109.00      1.99 o 
   3  11   6       12.22       11.74      0.81 o 
   4  11   6        4.85        5.08      0.81 o 
   5  11   6       44.13       51.75      1.80 o 
   0  12   6        0.58        0.29      0.60 o 
   1  12   6        1.65        1.59      0.48 o 
   2  12   6        0.93        1.32      0.55 o 
   3  12   6        6.07        8.62      0.94 o 
   4  12   6       11.42       14.61      1.11 o 
   0  13   6       24.15       31.68      1.76 o 
   1  13   6        0.41        0.88      0.54 o 
   2  13   6       13.08       14.99      1.02 o 
   3  13   6       17.47       21.00      1.68 o 
   0  14   6        0.89        3.31      1.15 o 
   1  14   6       23.83       27.81      2.40 o 
   1   0   7       86.65       93.78      1.30 o 
   2   0   7       26.66       28.53      0.85 o 
   3   0   7       82.88       84.32      1.52 o 
   4   0   7        1.92        1.69      0.46 o 
   5   0   7       59.23       56.61      2.49 o 
   6   0   7       29.48       30.07      1.41 o 
   7   0   7        0.29       -0.89      0.60 o 
   8   0   7        7.17        8.90      1.85 o 
   0   1   7        3.26        2.26      0.74 o 
   1   1   7      100.18      103.52      1.00 o 
   2   1   7       62.94       62.08      0.87 o 
   3   1   7       26.68       30.55      0.68 o 
   4   1   7       18.67       18.89      0.81 o 
   5   1   7       34.06       32.36      0.94 o 
   6   1   7        7.06        7.95      0.63 o 
   7   1   7       27.57       26.76      1.05 o 
   8   1   7       10.93        9.94      0.88 o 
   9   1   7        1.87        1.87      2.10 o 
   0   2   7        0.00        0.33      0.22 o 
   1   2   7      466.44      518.58      3.71 o 
   2   2   7      462.16      516.79      3.72 o 
   3   2   7      554.52      548.14      9.12 o 
   4   2   7       82.16       76.45      1.33 o 
   5   2   7      150.05      133.50      2.75 o 
   6   2   7       22.67       20.53      0.89 o 
   7   2   7        0.81        0.41      0.47 o 
   8   2   7        2.91        3.54      0.69 o 
   0   3   7       40.67       44.08      0.90 o 
   1   3   7      319.46      379.43      2.87 o 
   2   3   7     1520.87     1694.45     11.20 o 
   3   3   7       92.53       89.97      1.93 o 
   4   3   7       31.77       34.57      0.82 o 
   5   3   7        0.04       -0.27      0.35 o 
   6   3   7       13.89       15.41      0.86 o 
   7   3   7        5.33        6.32      0.66 o 
   8   3   7        7.57       10.12      0.90 o 
   0   4   7        2.01        3.52      0.34 o 
   1   4   7      106.34      119.73      1.20 o 
   2   4   7      319.24      322.80      2.89 o 
   3   4   7      200.66      196.30      2.18 o 
   4   4   7      169.55      167.96      2.57 o 
   5   4   7       10.71       11.84      0.69 o 
   6   4   7       21.05       21.27      1.01 o 
   7   4   7       41.55       41.82      1.41 o 
   8   4   7       37.98       41.13      2.11 o 
   0   5   7       20.75       26.40      0.74 o 
   1   5   7      159.41      167.71      1.57 o 
   2   5   7      167.54      170.18      2.24 o 
   3   5   7       42.18       43.31      1.05 o 
   4   5   7       76.44       74.35      1.28 o 
   5   5   7       28.35       31.30      1.07 o 
   6   5   7       45.37       46.48      1.33 o 
   7   5   7        9.06        8.84      0.88 o 
   8   5   7        1.22        0.17      0.76 o 
   0   6   7       10.04        9.64      0.52 o 
   1   6   7        7.27        6.58      0.33 o 
   2   6   7      182.49      176.17      1.70 o 
   3   6   7      220.96      213.12      2.39 o 
   4   6   7      210.14      204.31      3.53 o 
   5   6   7       11.25       11.98      0.91 o 
   6   6   7        5.42        5.83      0.77 o 
   7   6   7       49.80       55.05      1.93 o 
   8   6   7       15.96       19.33      2.99 o 
   0   7   7      510.37      488.82      5.89 o 
   1   7   7       96.24       92.00      1.15 o 
   2   7   7       73.80       76.07      1.17 o 
   3   7   7      274.11      267.16      3.10 o 
   4   7   7      152.54      152.89      2.41 o 
   5   7   7      166.05      171.52      2.92 o 
   6   7   7        5.24        7.87      0.84 o 
   7   7   7       32.84       37.62      1.76 o 
   0   8   7     1172.52     1130.85     11.28 o 
   1   8   7      250.51      257.37      2.80 o 
   2   8   7       85.64       80.69      1.49 o 
   3   8   7      443.17      444.20      4.61 o 
   4   8   7      149.29      152.56      2.56 o 
   5   8   7        3.76        3.13      0.68 o 
   6   8   7       22.84       25.40      1.30 o 
   7   8   7       10.92       12.06      1.28 o 
   0   9   7      927.09      940.69     10.74 o 
   1   9   7       65.54       62.32      1.28 o 
   2   9   7       84.41       83.96      1.61 o 
   3   9   7       12.07       13.51      0.94 o 
   4   9   7       98.25       98.07      2.80 o 
   5   9   7        3.56        5.09      0.84 o 
   6   9   7        5.89        8.68      1.35 o 
   0  10   7        2.75        2.33      0.61 o 
   1  10   7       71.71       70.19      1.40 o 
   2  10   7        3.86        5.50      0.60 o 
   3  10   7        0.49        0.25      0.50 o 
   4  10   7       89.61       97.34      2.30 o 
   5  10   7       14.71       14.54      1.13 o 
   0  11   7        3.52        2.99      0.75 o 
   1  11   7       24.92       27.30      1.06 o 
   2  11   7       14.55       16.97      0.93 o 
   3  11   7       31.11       34.26      1.37 o 
   4  11   7       27.79       29.54      1.48 o 
   5  11   7       11.17       11.90      1.23 o 
   0  12   7       21.52       22.87      1.48 o 
   1  12   7        0.32        0.37      0.48 o 
   2  12   7        1.40        2.82      0.61 o 
   3  12   7       10.46       10.92      0.95 o 
   4  12   7       26.46       32.50      2.95 o 
   0  13   7       12.06       13.35      1.59 o 
   1  13   7        6.64        6.89      0.78 o 
   2  13   7       12.39       16.31      1.19 o 
   3  13   7        5.16        6.02      1.50 o 
   0   0   8      145.17      148.69      2.72 o 
   1   0   8       61.04       62.70      1.04 o 
   2   0   8       14.36       14.30      0.64 o 
   3   0   8       14.71       13.48      0.81 o 
   4   0   8        1.99        0.94      0.49 o 
   5   0   8      186.27      176.95      3.36 o 
   6   0   8       48.06       46.19      1.73 o 
   7   0   8       25.58       24.71      1.48 o 
   8   0   8        9.30        9.27      1.13 o 
   0   1   8       21.16       23.55      0.79 o 
   1   1   8      345.49      364.24      2.75 o 
   2   1   8       51.25       49.03      0.80 o 
   3   1   8       88.71       89.14      1.98 o 
   4   1   8      129.42      124.40      1.90 o 
   5   1   8       21.38       19.29      0.81 o 
   6   1   8       27.05       21.24      0.92 o 
   7   1   8       30.65       29.19      1.11 o 
   8   1   8        0.60        0.38      0.58 o 
   0   2   8      603.15      755.51      7.45 o 
   1   2   8      182.41      204.25      1.74 o 
   2   2   8      109.14      109.32      2.05 o 
   3   2   8      174.99      173.26      1.98 o 
   4   2   8       46.13       50.30      1.10 o 
   5   2   8       66.84       65.87      1.35 o 
   6   2   8       36.95       33.68      1.09 o 
   7   2   8       11.90       11.41      0.81 o 
   8   2   8       17.63       18.19      1.12 o 
   0   3   8       60.48       63.98      1.23 o 
   1   3   8       44.15       43.45      0.65 o 
   2   3   8       15.05       18.88      0.63 o 
   3   3   8       37.11       36.90      0.83 o 
   4   3   8       40.33       38.18      1.03 o 
   5   3   8      105.37       97.19      1.68 o 
   6   3   8       31.50       30.35      1.06 o 
   7   3   8        8.22        9.98      0.79 o 
   8   3   8        5.97        8.67      0.89 o 
   0   4   8      236.69      262.47      3.10 o 
   1   4   8      243.07      259.39      2.17 o 
   2   4   8      374.79      392.85      3.22 o 
   3   4   8       60.68       56.83      1.05 o 
   4   4   8       13.37       11.34      0.63 o 
   5   4   8       54.70       52.06      1.26 o 
   6   4   8       60.82       61.92      1.50 o 
   7   4   8       30.96       33.23      1.29 o 
   8   4   8       23.41       24.75      1.37 o 
   0   5   8       11.48       13.65      0.60 o 
   1   5   8       57.68       58.72      0.92 o 
   2   5   8       83.57       75.19      1.20 o 
   3   5   8       48.84       37.63      0.87 o 
   4   5   8       40.23       38.95      0.96 o 
   5   5   8      153.58      149.44      2.38 o 
   6   5   8       26.64       23.60      1.14 o 
   7   5   8       69.43       76.10      1.96 o 
   8   5   8        3.28        7.43      2.33 o 
   0   6   8       44.14       44.61      1.31 o 
   1   6   8        9.22       10.36      0.41 o 
   2   6   8       91.51       83.45      1.30 o 
   3   6   8       88.50       91.17      1.73 o 
   4   6   8        4.90        3.87      0.78 o 
   5   6   8       45.15       44.71      1.29 o 
   6   6   8       37.30       35.57      1.42 o 
   7   6   8       24.72       26.33      2.04 o 
   0   7   8       17.55       15.57      0.82 o 
   1   7   8       68.69       64.01      1.06 o 
   2   7   8      170.59      158.12      1.98 o 
   3   7   8       90.56       89.82      2.31 o 
   4   7   8       70.45       73.53      1.64 o 
   5   7   8      108.03      109.44      2.29 o 
   6   7   8        2.00        1.83      0.69 o 
   7   7   8       30.03       34.35      1.72 o 
   0   8   8        0.06       -0.61      0.41 o 
   1   8   8      207.27      194.60      2.20 o 
   2   8   8       46.28       46.08      1.23 o 
   3   8   8        1.53        1.48      0.52 o 
   4   8   8       28.19       28.68      1.19 o 
   5   8   8       98.59      103.28      2.26 o 
   6   8   8        1.68        1.11      0.65 o 
   7   8   8        0.86        0.89      1.18 o 
   0   9   8      654.00      621.74      9.18 o 
   1   9   8       19.11       18.27      0.74 o 
   2   9   8      302.75      298.51      4.53 o 
   3   9   8       45.81       43.90      1.45 o 
   4   9   8       66.19       68.69      1.85 o 
   5   9   8       28.15       30.00      1.55 o 
   6   9   8        4.00        4.12      0.89 o 
   0  10   8       16.36       17.55      1.09 o 
   1  10   8       32.91       30.43      1.07 o 
   2  10   8      115.79      113.20      2.17 o 
   3  10   8        7.70       10.34      0.99 o 
   4  10   8       19.35       21.21      1.30 o 
   5  10   8        2.78        2.93      0.77 o 
   0  11   8       23.80       23.19      1.64 o 
   1  11   8       20.99       22.63      1.03 o 
   2  11   8        3.16        3.70      0.63 o 
   3  11   8       14.00       13.89      1.09 o 
   4  11   8        1.18        0.93      0.67 o 
   5  11   8        4.16        3.90      1.78 o 
   0  12   8       11.30       12.03      1.14 o 
   1  12   8        6.48        5.81      0.71 o 
   2  12   8       17.52       17.46      1.08 o 
   3  12   8        4.46        5.03      1.01 o 
   4  12   8       15.77       20.84      2.50 o 
   0  13   8        0.89        2.25      0.99 o 
   1  13   8        1.79        1.86      0.78 o 
   2  13   8        8.99       11.44      1.46 o 
   1   0   9      270.00      270.86      4.76 o 
   2   0   9        7.36        7.22      0.54 o 
   3   0   9       79.02       66.57      1.71 o 
   4   0   9       30.93       34.41      1.32 o 
   5   0   9       43.59       42.21      1.59 o 
   6   0   9        2.35        1.22      0.69 o 
   7   0   9       10.08        9.47      1.12 o 
   8   0   9        9.43        9.74      1.19 o 
   0   1   9      109.00      106.59      1.58 o 
   1   1   9       77.26       70.15      1.13 o 
   2   1   9        7.68        8.60      0.41 o 
   3   1   9      148.45      149.70      1.97 o 
   4   1   9      128.55      114.01      1.75 o 
   5   1   9       23.94       21.37      0.87 o 
   6   1   9       74.18       68.94      1.51 o 
   7   1   9       20.52       20.69      1.02 o 
   8   1   9        1.00        0.87      0.57 o 
   0   2   9       14.61       15.16      0.82 o 
   1   2   9       34.47       36.33      0.75 o 
   2   2   9      104.17      104.21      1.31 o 
   3   2   9      164.31      158.09      1.91 o 
   4   2   9       66.45       65.43      1.30 o 
   5   2   9       55.59       50.99      1.24 o 
   6   2   9        3.49        3.21      0.58 o 
   7   2   9        0.73       -0.76      0.50 o 
   8   2   9        2.37        1.98      0.65 o 
   0   3   9      114.53      108.75      1.65 o 
   1   3   9      184.37      177.14      1.83 o 
   2   3   9       60.85       56.08      1.00 o 
   3   3   9      212.94      193.22      2.22 o 
   4   3   9       24.83       20.29      0.80 o 
   5   3   9       94.68       98.83      1.74 o 
   6   3   9       13.50       11.26      0.78 o 
   7   3   9      108.55      106.90      2.12 o 
   8   3   9       31.17       36.68      2.09 o 
   0   4   9      349.32      361.45      4.07 o 
   1   4   9      123.98      118.60      1.34 o 
   2   4   9       84.47       70.60      1.17 o 
   3   4   9       54.73       55.65      1.07 o 
   4   4   9       11.83       11.27      0.65 o 
   5   4   9       33.52       32.84      1.10 o 
   6   4   9        7.47        8.56      0.74 o 
   7   4   9       88.50       88.10      2.54 o 
   8   4   9        1.28        2.35      1.25 o 
   0   5   9       25.88       32.27      1.26 o 
   1   5   9       41.07       40.35      0.74 o 
   2   5   9       42.94       41.57      0.89 o 
   3   5   9       34.61       31.70      0.85 o 
   4   5   9       69.46       70.61      1.39 o 
   5   5   9       63.68       60.65      1.55 o 
   6   5   9        7.69        9.50      0.83 o 
   7   5   9       23.78       24.53      1.22 o 
   0   6   9        0.02       -0.48      0.32 o 
   1   6   9        1.66        2.10      0.29 o 
   2   6   9       39.14       36.31      1.01 o 
   3   6   9       27.23       26.49      0.90 o 
   4   6   9       20.37       20.06      0.87 o 
   5   6   9       33.15       34.99      1.22 o 
   6   6   9       42.73       44.36      1.56 o 
   7   6   9       64.20       69.29      2.04 o 
   0   7   9       38.52       36.83      1.24 o 
   1   7   9        5.25        4.22      0.39 o 
   2   7   9       12.85       13.51      0.68 o 
   3   7   9       68.55       69.05      1.53 o 
   4   7   9       14.74       15.50      0.90 o 
   5   7   9       68.66       71.33      1.87 o 
   6   7   9        3.21        3.73      0.77 o 
   7   7   9        6.54        6.14      1.68 o 
   0   8   9       15.50       14.80      0.99 o 
   1   8   9       82.65       74.26      1.33 o 
   2   8   9       34.59       35.08      1.23 o 
   3   8   9       99.51       96.73      2.10 o 
   4   8   9       10.22       10.69      0.81 o 
   5   8   9       11.64       13.00      1.00 o 
   6   8   9        6.56        7.70      0.90 o 
   0   9   9       11.41       14.92      1.41 o 
   1   9   9       63.74       60.88      1.77 o 
   2   9   9      103.62       97.35      2.35 o 
   3   9   9      127.77      118.10      2.41 o 
   4   9   9        0.34        0.15      0.59 o 
   5   9   9        7.68        8.22      1.00 o 
   6   9   9        2.58        3.76      1.39 o 
   0  10   9      104.45      101.30      3.16 o 
   1  10   9       46.33       46.00      1.39 o 
   2  10   9      169.90      168.09      3.03 o 
   3  10   9       22.93       21.89      1.33 o 
   4  10   9       31.54       36.17      1.96 o 
   5  10   9        2.84        4.79      1.24 o 
   0  11   9        0.78        1.09      0.60 o 
   1  11   9        0.47        0.44      0.52 o 
   2  11   9       12.84       13.39      1.08 o 
   3  11   9        0.25       -0.09      0.60 o 
   4  11   9        9.84       10.01      1.07 o 
   0  12   9        0.74        2.70      0.80 o 
   1  12   9        4.94        5.89      0.82 o 
   2  12   9        4.78        5.30      0.90 o 
   3  12   9       17.54       21.31      2.47 o 
   0  13   9       18.09       18.35      2.87 o 
   0   0  10       56.10       58.37      1.61 o 
   1   0  10       51.37       43.66      1.67 o 
   2   0  10        2.94        3.56      0.48 o 
   3   0  10        9.92       10.19      0.86 o 
   4   0  10       81.21       77.48      2.25 o 
   5   0  10       21.74       18.67      1.22 o 
   6   0  10       11.29        9.15      1.06 o 
   7   0  10       18.06       17.09      2.30 o 
   8   0  10       10.28       11.06      3.24 o 
   0   1  10        9.72        9.87      0.52 o 
   1   1  10      106.37       95.87      1.26 o 
   2   1  10       87.81       82.22      1.18 o 
   3   1  10       76.69       72.12      1.32 o 
   4   1  10      144.57      136.24      2.02 o 
   5   1  10       18.88       17.73      0.85 o 
   6   1  10        0.54        1.40      0.52 o 
   7   1  10        3.17        3.05      0.74 o 
   8   1  10       11.64       12.60      1.16 o 
   0   2  10      256.49      246.36      2.99 o 
   1   2  10      491.90      482.19      4.06 o 
   2   2  10        7.02        7.29      0.46 o 
   3   2  10      352.84      335.74      3.59 o 
   4   2  10       28.57       25.29      0.89 o 
   5   2  10      182.17      168.05      2.41 o 
   6   2  10       12.38       11.03      0.79 o 
   7   2  10       45.28       44.83      1.39 o 
   8   2  10        2.32        4.15      0.98 o 
   0   3  10      280.50      269.94      3.60 o 
   1   3  10        8.37        8.51      0.44 o 
   2   3  10      135.86      118.84      2.03 o 
   3   3  10       62.86       64.88      1.38 o 
   4   3  10       13.86       16.19      0.77 o 
   5   3  10      187.11      178.54      2.52 o 
   6   3  10       37.46       36.58      1.27 o 
   7   3  10       43.09       41.47      1.35 o 
   8   3  10        5.74        6.76      1.25 o 
   0   4  10       17.29       18.51      0.81 o 
   1   4  10       25.91       23.95      0.65 o 
   2   4  10       23.85       23.35      0.73 o 
   3   4  10        1.62        2.87      0.40 o 
   4   4  10        3.75        3.30      0.52 o 
   5   4  10       79.84       75.07      1.72 o 
   6   4  10       36.62       36.31      1.21 o 
   7   4  10       15.98       14.32      1.03 o 
   0   5  10        0.43        1.47      0.74 o 
   1   5  10       48.74       51.70      0.94 o 
   2   5  10       17.29       12.38      0.59 o 
   3   5  10       12.46       13.62      0.70 o 
   4   5  10       12.96       12.73      0.79 o 
   5   5  10       74.84       69.37      1.74 o 
   6   5  10        1.50        0.80      0.58 o 
   7   5  10       25.25       28.40      1.32 o 
   0   6  10       19.75       20.33      0.90 o 
   1   6  10       33.13       28.51      0.74 o 
   2   6  10        5.43        6.34      0.53 o 
   3   6  10       28.89       27.25      0.93 o 
   4   6  10        1.10        1.74      0.51 o 
   5   6  10       12.62       12.88      0.88 o 
   6   6  10       10.40       13.48      1.63 o 
   7   6  10       15.24       17.45      1.72 o 
   0   7  10        5.45        6.64      0.74 o 
   1   7  10       94.03       74.37      1.66 o 
   2   7  10        5.31        4.77      0.52 o 
   3   7  10      192.13      175.68      2.54 o 
   4   7  10        4.67        5.54      0.72 o 
   5   7  10       20.31       22.99      1.23 o 
   6   7  10        6.58        7.19      0.98 o 
   0   8  10       28.79       25.61      1.24 o 
   1   8  10       92.36       82.72      2.92 o 
   2   8  10       41.80       37.46      1.30 o 
   3   8  10       19.59       18.45      1.08 o 
   4   8  10       19.79       21.85      1.06 o 
   5   8  10       26.06       25.92      1.31 o 
   6   8  10        1.38        2.04      1.08 o 
   0   9  10        0.03       -0.34      0.60 o 
   1   9  10       17.42       14.38      1.05 o 
   2   9  10        8.69        9.76      0.85 o 
   3   9  10        6.07        7.26      1.00 o 
   4   9  10       11.15       12.68      1.02 o 
   5   9  10       17.46       20.49      2.42 o 
   0  10  10       51.52       52.02      2.16 o 
   1  10  10       24.42       20.82      1.16 o 
   2  10  10       44.94       49.73      1.64 o 
   3  10  10       36.03       40.96      2.66 o 
   4  10  10       26.76       28.72      1.87 o 
   5  10  10        7.41        5.27      2.30 o 
   0  11  10        0.90        1.96      1.16 o 
   1  11  10       12.46       15.62      1.08 o 
   2  11  10       23.57       25.72      1.40 o 
   3  11  10        2.41        1.39      0.70 o 
   4  11  10       23.73       27.88      3.99 o 
   0  12  10        3.41        8.97      1.62 o 
   1  12  10        2.97        4.59      0.89 o 
   2  12  10        1.80        3.51      0.94 o 
   1   0  11       29.27       24.78      1.68 o 
   2   0  11      225.52      209.17      3.13 o 
   3   0  11       30.61       30.40      1.32 o 
   4   0  11       10.50        9.73      1.12 o 
   5   0  11        0.37        0.16      0.78 o 
   6   0  11       47.23       48.99      1.93 o 
   7   0  11        2.24        3.40      0.95 o 
   0   1  11       27.99       29.54      1.26 o 
   1   1  11     1260.63     1232.43      9.82 o 
   2   1  11       13.58       13.08      0.61 o 
   3   1  11      397.02      380.19      4.00 o 
   4   1  11       28.37       27.14      0.97 o 
   5   1  11      109.28      101.99      1.85 o 
   6   1  11        5.20        5.75      0.68 o 
   7   1  11       31.63       31.62      1.45 o 
   0   2  11      180.29      177.14      3.11 o 
   1   2  11       23.11       23.89      0.68 o 
   2   2  11       52.43       53.56      1.32 o 
   3   2  11      456.34      428.34      4.40 o 
   4   2  11      174.39      160.18      2.96 o 
   5   2  11      119.44      114.89      1.97 o 
   6   2  11        0.80        1.41      0.56 o 
   7   2  11       45.77       45.52      1.41 o 
   0   3  11        0.85        0.26      0.53 o 
   1   3  11       74.60       66.33      1.15 o 
   2   3  11       19.64       18.22      0.69 o 
   3   3  11        6.40        7.66      0.60 o 
   4   3  11       13.70       14.48      0.78 o 
   5   3  11       97.17       88.59      1.72 o 
   6   3  11       23.30       23.20      1.07 o 
   7   3  11        1.39        1.57      0.63 o 
   0   4  11       47.90       49.47      1.66 o 
   1   4  11       39.59       33.31      0.78 o 
   2   4  11        6.90        5.27      0.47 o 
   3   4  11      101.36       85.48      1.63 o 
   4   4  11       32.35       26.97      0.98 o 
   5   4  11      111.96      110.34      1.96 o 
   6   4  11       13.70       12.29      0.93 o 
   7   4  11       10.88       12.48      1.00 o 
   0   5  11       81.85       71.40      2.27 o 
   1   5  11       77.69       70.93      1.16 o 
   2   5  11        8.54        7.52      0.53 o 
   3   5  11       21.29       18.60      0.76 o 
   4   5  11       11.84       11.28      0.80 o 
   5   5  11        5.42        6.90      0.73 o 
   6   5  11        8.05        8.47      0.85 o 
   7   5  11       10.85        9.08      2.06 o 
   0   6  11      102.92       92.21      2.81 o 
   1   6  11      153.45      129.12      1.78 o 
   2   6  11        8.78        9.23      0.66 o 
   3   6  11       23.48       18.92      0.86 o 
   4   6  11       14.84       18.19      0.96 o 
   5   6  11        9.24        9.01      0.81 o 
   6   6  11       14.33       14.67      1.14 o 
   0   7  11        9.82        8.06      1.01 o 
   1   7  11      129.52      108.82      2.07 o 
   2   7  11       14.22       13.62      0.75 o 
   3   7  11       39.63       34.71      1.09 o 
   4   7  11        1.82        0.92      0.59 o 
   5   7  11       31.01       30.04      1.38 o 
   6   7  11        1.97        3.35      1.02 o 
   0   8  11        4.88        3.55      0.75 o 
   1   8  11        9.78        8.50      0.82 o 
   2   8  11       27.40       30.86      1.25 o 
   3   8  11        4.77        6.22      0.88 o 
   4   8  11       12.73       13.55      1.13 o 
   5   8  11       38.96       42.91      1.58 o 
   0   9  11       10.74       10.05      2.28 o 
   1   9  11        7.76        9.11      1.02 o 
   2   9  11       15.80       18.14      1.08 o 
   3   9  11        6.19        5.82      0.78 o 
   4   9  11        9.55        8.42      0.99 o 
   5   9  11        4.16        7.69      2.00 o 
   0  10  11        2.01        1.68      1.52 o 
   1  10  11       16.13       19.88      1.31 o 
   2  10  11       13.75       12.99      1.30 o 
   3  10  11        4.74        7.21      1.01 o 
   4  10  11        6.03        7.93      1.85 o 
   0  11  11       19.96       17.54      3.18 o 
   1  11  11       10.17       11.95      1.19 o 
   2  11  11       10.17       12.93      1.09 o 
   3  11  11       14.70       18.60      1.87 o 
   0   0  12       91.47       98.56      3.81 o 
   1   0  12     1489.76     1468.34     17.45 o 
   2   0  12        9.73        9.48      0.94 o 
   3   0  12      805.02      791.15     10.35 o 
   4   0  12        5.00        5.65      0.85 o 
   5   0  12        3.57        1.71      0.76 o 
   6   0  12       23.99       24.13      1.54 o 
   7   0  12        1.80        0.48      0.87 o 
   0   1  12        4.73        4.01      0.69 o 
   1   1  12      742.53      735.30      6.70 o 
   2   1  12      332.96      318.79      3.28 o 
   3   1  12      204.50      196.97      3.11 o 
   4   1  12       18.86       18.92      0.91 o 
   5   1  12      116.25      113.07      2.01 o 
   6   1  12       32.55       32.10      1.21 o 
   7   1  12        0.87        0.32      0.58 o 
   0   2  12        0.44       -0.35      0.47 o 
   1   2  12      117.22      117.88      1.77 o 
   2   2  12       15.40       12.61      0.65 o 
   3   2  12      304.54      286.90      3.33 o 
   4   2  12        9.27        9.66      0.70 o 
   5   2  12       43.93       43.35      1.27 o 
   6   2  12       19.22       17.50      0.99 o 
   7   2  12       18.55       15.34      1.08 o 
   0   3  12       11.49       10.84      0.88 o 
   1   3  12      148.93      137.54      1.95 o 
   2   3  12       54.32       51.18      1.10 o 
   3   3  12      161.45      156.18      2.25 o 
   4   3  12       13.16       12.78      0.78 o 
   5   3  12       50.82       48.89      1.34 o 
   6   3  12        0.13        0.80      0.57 o 
   7   3  12        5.90        6.78      1.26 o 
   0   4  12       29.13       23.70      1.16 o 
   1   4  12       51.29       42.69      1.13 o 
   2   4  12        1.79        1.93      0.44 o 
   3   4  12       43.61       37.17      1.08 o 
   4   4  12       60.65       56.78      1.36 o 
   5   4  12       32.63       29.00      1.12 o 
   6   4  12       16.19       17.70      1.09 o 
   0   5  12       29.04       27.74      1.26 o 
   1   5  12      206.70      172.64      2.48 o 
   2   5  12        4.99        3.57      0.46 o 
   3   5  12       20.73       21.06      0.89 o 
   4   5  12       21.54       23.01      1.41 o 
   5   5  12       20.66       20.43      1.09 o 
   6   5  12        0.63        0.51      0.65 o 
   0   6  12       45.57       42.61      1.65 o 
   1   6  12      151.90      117.05      2.24 o 
   2   6  12       30.62       30.11      1.01 o 
   3   6  12      107.77      100.79      1.91 o 
   4   6  12        8.18        7.79      0.74 o 
   5   6  12        4.33        4.47      0.76 o 
   6   6  12        3.57        2.53      0.84 o 
   0   7  12        6.42        8.31      0.99 o 
   1   7  12       33.88       36.35      1.36 o 
   2   7  12       10.81       11.77      0.79 o 
   3   7  12        8.66        8.87      0.69 o 
   4   7  12        5.80        5.13      0.76 o 
   5   7  12        0.22        0.55      0.62 o 
   0   8  12        0.60        0.66      0.78 o 
   1   8  12        1.70        1.15      0.61 o 
   2   8  12        0.61        0.97      0.64 o 
   3   8  12        1.74        1.68      0.89 o 
   4   8  12        2.21        2.57      0.82 o 
   5   8  12        0.81        0.89      0.80 o 
   0   9  12       19.51       24.17      3.43 o 
   1   9  12       18.80       24.82      1.90 o 
   2   9  12       22.07       21.55      1.29 o 
   3   9  12        8.28        8.74      0.90 o 
   4   9  12       10.95       13.55      1.20 o 
   0  10  12       39.23       41.71      4.48 o 
   1  10  12        8.44       13.10      2.37 o 
   2  10  12        1.40        1.97      0.86 o 
   3  10  12        9.18       15.39      1.43 o 
   1  11  12       27.33       35.41      4.23 o 
   1   0  13     1821.15     1849.02     21.72 o 
   2   0  13      159.41      151.10      5.48 o 
   3   0  13      452.77      437.47      6.53 o 
   4   0  13       11.25       11.56      1.10 o 
   5   0  13       48.79       49.02      1.93 o 
   6   0  13        3.48        4.81      0.98 o 
   0   1  13       60.24       60.71      1.82 o 
   1   1  13      209.34      208.16      2.68 o 
   2   1  13       10.97       11.35      0.83 o 
   3   1  13      156.51      158.00      2.31 o 
   4   1  13       82.57       85.82      1.78 o 
   5   1  13       32.65       33.11      1.20 o 
   6   1  13        9.71       11.00      0.86 o 
   0   2  13      138.38      135.67      2.81 o 
   1   2  13      112.21      110.37      1.76 o 
   2   2  13       27.10       23.12      1.04 o 
   3   2  13        4.52        3.41      0.54 o 
   4   2  13        9.18        9.74      0.74 o 
   5   2  13       32.98       32.74      1.19 o 
   6   2  13       12.60       12.98      0.91 o 
   0   3  13        3.34        3.36      0.67 o 
   1   3  13       51.00       47.76      1.22 o 
   2   3  13       52.27       49.45      1.28 o 
   3   3  13       66.53       60.35      1.38 o 
   4   3  13        6.41        5.27      0.64 o 
   5   3  13       62.50       57.45      1.48 o 
   6   3  13        8.11        8.28      0.80 o 
   0   4  13       34.86       33.03      1.36 o 
   1   4  13        4.53        4.15      0.54 o 
   2   4  13       17.27       19.61      0.91 o 
   3   4  13      101.32       91.80      1.71 o 
   4   4  13       23.89       25.45      1.04 o 
   5   4  13       18.52       21.11      1.03 o 
   6   4  13        4.26        4.77      0.78 o 
   0   5  13       45.06       46.18      1.60 o 
   1   5  13       97.27       90.05      1.74 o 
   2   5  13       19.11       17.53      0.98 o 
   3   5  13      141.13      119.41      2.12 o 
   4   5  13       16.45       16.35      0.99 o 
   5   5  13        4.73        3.47      0.70 o 
   6   5  13       12.87       16.16      2.15 o 
   0   6  13       77.03       68.55      2.77 o 
   1   6  13       36.99       30.98      1.17 o 
   2   6  13        9.22       10.74      0.83 o 
   3   6  13       18.99       18.85      0.98 o 
   4   6  13        7.76        8.29      0.87 o 
   5   6  13        0.59        0.59      0.60 o 
   0   7  13        9.15        8.94      1.74 o 
   1   7  13        5.66        2.85      0.61 o 
   2   7  13        8.65        7.29      0.81 o 
   3   7  13        3.15        1.88      0.63 o 
   4   7  13        3.65        4.16      0.74 o 
   5   7  13        2.64        2.73      1.81 o 
   0   8  13        8.87       10.80      1.53 o 
   1   8  13       18.03       17.73      1.60 o 
   2   8  13        1.13        2.12      0.72 o 
   3   8  13        6.85       10.25      1.15 o 
   4   8  13        1.14        0.79      0.72 o 
   0   9  13        4.49        4.01      1.95 o 
   1   9  13        1.93        0.45      0.78 o 
   2   9  13       10.90       13.92      1.27 o 
   3   9  13        8.26       11.46      1.20 o 
   0  10  13       13.30       16.76      3.07 o 
   1  10  13       13.19       19.12      3.26 o 
   2  10  13        2.70        4.01      1.30 o 
   0   0  14      343.79      356.00     10.80 o 
   1   0  14       39.46       43.63      2.01 o 
   2   0  14        0.86        1.11      0.76 o 
   3   0  14        3.97        3.94      0.93 o 
   4   0  14       42.68       40.54      1.72 o 
   5   0  14       15.64       15.39      1.33 o 
   6   0  14        0.22        0.96      1.00 o 
   0   1  14       49.86       55.54      1.78 o 
   1   1  14      353.02      337.13      4.03 o 
   2   1  14       66.78       61.86      1.59 o 
   3   1  14      101.25       92.27      2.02 o 
   4   1  14        2.85        2.11      0.57 o 
   5   1  14       63.68       62.74      1.59 o 
   6   1  14       13.59       12.20      1.20 o 
   0   2  14        0.24       -0.03      0.54 o 
   1   2  14       11.71       10.55      0.73 o 
   2   2  14        0.09       -0.10      0.46 o 
   3   2  14      105.20      105.97      2.17 o 
   4   2  14       16.92       16.39      0.92 o 
   5   2  14       24.11       24.29      1.12 o 
   6   2  14       15.74       21.08      1.92 o 
   0   3  14        1.81        1.33      0.59 o 
   1   3  14        7.59        6.60      0.62 o 
   2   3  14       19.13       21.47      1.06 o 
   3   3  14        0.90        1.17      0.55 o 
   4   3  14       12.32       13.32      0.86 o 
   5   3  14        2.01        1.05      0.59 o 
   6   3  14        1.99        2.37      1.21 o 
   0   4  14       14.40       12.89      1.02 o 
   1   4  14       20.10       18.85      0.92 o 
   2   4  14       19.69       19.11      1.01 o 
   3   4  14        6.45        8.23      0.79 o 
   4   4  14       10.20       10.12      0.78 o 
   5   4  14       22.48       20.08      1.14 o 
   0   5  14       14.23       13.77      1.26 o 
   1   5  14       23.03       15.89      0.86 o 
   2   5  14       18.40       19.35      0.95 o 
   3   5  14       14.13       15.32      1.10 o 
   4   5  14        7.10        6.29      0.77 o 
   5   5  14        3.51        0.52      0.63 o 
   0   6  14       25.00       23.24      1.53 o 
   1   6  14       27.44       22.89      1.34 o 
   2   6  14       29.28       26.64      1.21 o 
   3   6  14       28.65       33.53      1.47 o 
   4   6  14        7.68        9.81      0.87 o 
   5   6  14        9.67        8.65      1.17 o 
   0   7  14        2.77        4.52      1.14 o 
   1   7  14        1.82        1.84      0.58 o 
   2   7  14       13.81       13.33      1.05 o 
   3   7  14        9.12       10.99      1.01 o 
   4   7  14        1.49        1.40      0.83 o 
   0   8  14        4.02        4.36      1.12 o 
   1   8  14        0.50        1.02      0.73 o 
   2   8  14        8.90        8.97      1.09 o 
   3   8  14        6.35        5.13      1.27 o 
   0   9  14        4.19        5.25      2.08 o 
   1   9  14        1.55        2.03      1.24 o 
   2   9  14        1.50        1.84      0.88 o 
   1   0  15       11.10       10.65      1.30 o 
   2   0  15       10.85       12.74      1.85 o 
   3   0  15        0.01        0.25      0.76 o 
   4   0  15       17.95       22.19      1.72 o 
   5   0  15        1.94        3.21      0.95 o 
   0   1  15       41.29       37.47      1.87 o 
   1   1  15       90.63       88.37      1.93 o 
   2   1  15       27.16       27.22      1.20 o 
   3   1  15       69.95       72.74      1.86 o 
   4   1  15       44.29       46.43      1.54 o 
   5   1  15       39.57       41.40      1.37 o 
   0   2  15        0.68        0.84      0.59 o 
   1   2  15       14.21       13.99      1.04 o 
   2   2  15       19.78       18.48      1.04 o 
   3   2  15       35.03       32.06      1.30 o 
   4   2  15        9.55       10.47      0.95 o 
   5   2  15       64.63       66.56      1.67 o 
   0   3  15        0.50        0.44      0.71 o 
   1   3  15        1.31        1.81      0.49 o 
   2   3  15        7.21        8.30      0.79 o 
   3   3  15       30.20       31.93      1.50 o 
   4   3  15        2.64        3.12      0.70 o 
   5   3  15        4.27        3.16      0.96 o 
   0   4  15       11.76       10.95      1.18 o 
   1   4  15       27.54       28.68      1.10 o 
   2   4  15       15.67       14.70      0.95 o 
   3   4  15        6.18        6.80      0.79 o 
   4   4  15       14.13       18.78      1.14 o 
   5   4  15       15.88       16.57      1.72 o 
   0   5  15        0.02        1.37      0.70 o 
   1   5  15       11.42       15.23      0.90 o 
   2   5  15        3.86        2.24      0.59 o 
   3   5  15        0.11       -0.17      0.60 o 
   4   5  15        6.63        7.84      0.99 o 
   0   6  15       49.91       48.23      2.66 o 
   1   6  15        0.67        1.23      0.54 o 
   2   6  15       39.21       38.72      1.57 o 
   3   6  15        0.70        0.84      0.68 o 
   4   6  15        0.64        2.12      1.23 o 
   0   7  15        0.12       -0.45      1.26 o 
   1   7  15       16.38       16.67      1.16 o 
   2   7  15       26.46       27.53      1.46 o 
   3   7  15        5.88        6.80      1.14 o 
   0   8  15        0.07        0.24      0.95 o 
   1   8  15        0.32        1.64      0.85 o 
   2   8  15        1.62        2.34      0.90 o 
   0   0  16       21.24       18.92      1.78 o 
   1   0  16       54.53       53.72      3.40 o 
   2   0  16        2.06        1.58      0.82 o 
   3   0  16      174.94      189.25      4.69 o 
   4   0  16        0.00       -0.88      0.81 o 
   0   1  16        9.46        9.67      0.99 o 
   1   1  16       28.86       31.28      1.26 o 
   2   1  16        5.58        5.04      0.74 o 
   3   1  16        3.52        2.98      0.76 o 
   4   1  16       16.58       17.62      1.30 o 
   0   2  16        1.25        1.39      0.79 o 
   1   2  16       13.85       14.66      0.96 o 
   2   2  16       15.17       18.28      1.29 o 
   3   2  16       16.01       12.96      1.00 o 
   4   2  16       23.61       23.39      1.29 o 
   0   3  16        0.63        0.77      0.72 o 
   1   3  16        4.92        4.99      0.68 o 
   2   3  16        4.24        4.88      0.71 o 
   3   3  16       16.71       16.68      1.09 o 
   4   3  16        0.28       -0.95      0.87 o 
   0   4  16        0.89        1.96      0.84 o 
   1   4  16       32.42       37.16      1.24 o 
   2   4  16        0.93        1.77      0.62 o 
   3   4  16        3.11        3.29      0.68 o 
   4   4  16        3.16        3.57      1.76 o 
   0   5  16        9.45        8.54      1.15 o 
   1   5  16       25.21       28.12      1.18 o 
   2   5  16       12.02       17.85      1.22 o 
   3   5  16       47.28       59.71      2.17 o 
   0   6  16        0.31        1.29      1.01 o 
   1   6  16        2.50        3.74      0.77 o 
   2   6  16       13.90       20.54      1.30 o 
   0   7  16       27.36       20.89      2.10 o 
   1   7  16        3.61        5.55      1.17 o 
   1   0  17       21.69       24.94      1.74 o 
   2   0  17       42.65       43.43      2.16 o 
   3   0  17       35.66       43.94      2.78 o 
   0   1  17        0.98        0.11      0.74 o 
   1   1  17       48.39       48.97      1.55 o 
   2   1  17        0.69        1.15      0.61 o 
   3   1  17       40.62       48.51      1.80 o 
   0   2  17        0.29        0.71      0.99 o 
   1   2  17        1.72        3.00      0.66 o 
   2   2  17       13.97       16.36      1.10 o 
   3   2  17       40.14       45.86      2.30 o 
   0   3  17        0.06       -0.23      0.75 o 
   1   3  17       14.16       16.63      1.16 o 
   2   3  17       10.38       13.03      1.00 o 
   3   3  17        8.25       11.83      1.72 o 
   0   4  17       34.28       46.09      2.16 o 
   1   4  17       29.70       45.74      1.55 o 
   2   4  17       11.67       15.22      1.17 o 
   0   5  17        2.74        3.08      1.41 o 
   1   5  17        9.52       15.33      1.28 o 
   2   5  17       25.50       32.11      2.46 o 
   1   0  18        3.83        3.11      1.74 o 
   2   0  18        9.69       15.28      2.62 o 
   0   1  18       51.20       56.70      4.24 o 
   1   1  18       18.72       28.06      2.38 o 
   2   1  18       10.39       13.37      1.81 o 
   0   2  18       31.92       36.88      3.59 o 
   1   2  18       48.23       63.54      2.61 o 
   0   3  18       24.20       30.04      2.39 o 
   1   3  18       32.41       43.36      2.87 o 
                                                 
